# Supplementary material for: Dataset on waste management behaviors of urban citizens in large cities of Indonesia
Source: Data Brief. 2020 Jul 22;32:106053. doi: 10.1016/j.dib.2020.106053 (PMC7394850; doi:10.1016/j.dib.2020.106053)
Supplement: Supplementary file 1 [file mmc1.xlsx]

## Sheet: Session 1-3
I. Description of Spatial and Household Recognition
1	PROVINCE	contains name of province	contains code of province
2	CITY	contains name of city	contains code of city
3	DISTRICT	contains name of district	contains code of district			III. Description of Household Members
4	SUBDISTRICT	contains name of subdistrict	contains code of subdistrict			Personal ID	Name of Household Members		Relation to the head of family		Sex		Month & Year of Birth		Age	Are you still in school?		Marital Status		Highest Education Level Attained		School Level		Working Status		Field of Work (filled by enumerator)
5	DOMICILE CLASSIFICATION	1. Urban ; 2. Rural									(Male=1 ; Female=2)											(if currently schooling)
6	FAMILY ID	Family ID				-1	-2		-3		-4		-5		-6	-7		-8		-9		-10		-11		-12
7	NAME OF HEAD OF FAMILY	name				1
8	NAME OF RESPONDENT & PERSONAL ID	name	Personal ID			2
9	SURVEY TIME (DD/MM/YYYY | hh:mm)	/ /	:			3
						4
II. Household Summary						5
1	NUMBER OF HOUSEHOLD MEMBERS		person(s)			6
2	NUMBER OF HOUSEHOLD MEMBERS (>5 YEARS OLD)		person(s)			7
3	APPROXIMATE HOUSEHOLD EXPENDITURE (Rp/Day)	Rp.				8
4	APPROXIMATE HOUSEHOLD INCOME (Rp/Day)	Rp.				9
5	HEALTH INSURANCE OWNERSHIP	1. Yes 2. No	fill 1 or 2			10
6	TYPES OF HEALTH INSURANCE	1. National Health Insurance;	fill 1, 2 or 3
		2. Other Health Insurance (Please specify); _________
		3. National Insurance AND other health insurance (Please specify) ____________________________					Codes for Column 3		Codes for Column 4		Codes for Column 7			Codes for Column 8		Codes for Column 9			Codes for Column 11
							1. Family Head		1. Male		1. Never Attended School			1. Unmarried		1 - Unfinished Elementary School			1. Self-Employed
							2. Spouse		2. Female		2. Currently in School			2. Married		2 - Elementary School & equal			2. Employer assisted by seasonal/family/unpaid labor
							3. Children				3. Finished School			3. Divorced		3 - Package Exam A			3. Employer assisted by paid labor
							4. Son/Daughter in law							4. Divorced (by death)		4 - Junior High School & Equal			4. Labor/Employee
							5. Grand Children									5 - Package Exam B			5. Free worker in agricultural sector
							6. Parents/Parents in Law									6 - Senior High School & Equal			6. Free worker in non-agricultural sector
							7. Other Relatives									7 - Vocational High School			7. Unpaid/Family Labor
							8. Housemaid									8 - Package Exam C
																9 - Diploma I/II
																10 - Diploma III
																11- Diploma IV/S1
																12 - S2
																13 - S3

## Sheet: Session 4-7
IV. KETERANGAN MENGENAI KEBIASAAN DIRI MEMBUANG SAMPAH				IV. Description of Self-Habit on Throwing Garbage
1	Apakah Bapak/Ibu tahu apa itu sampah?	1. Ya 2. Tidak		1	Does (Mr/Mrs) know what it was rubbish?	1. Yes 2. No
2	Apakah Bapak/Ibu pernah membuang sampah?	1. Ya 2. Tidak		2	Does (Mr/Mrs) never take out the trash?	1. Yes 2. No
3	Berapa kali dalam sehari Bapak/Ibu membuang sampah?	…............. kali		3	How many times in the day (Mr/Mrs) trash?	... ............. times
4	Dimana Bapak/Ibu biasanya membuang sampah?	1. Tempat sampah		4	Where (Mr/Mrs) normally dispose of garbage?	1. Trash
		2. Pinggir Jalan				2. Roadside
		3. Saluran air				3. Drains
		4. Halaman sekitar Bapak/Ibu				4. Page about Mr / Ms
		5. Lainnya (sebutkan:….............................................)				5. Other (please specify: ... ........................................... ..)
5	Dimana terakhir kali Bapak/Ibu membuang sampah?	1. Tempat sampah		5	Where was the last time (Mr/Mrs) trash?	1. Trash
		2. Pinggir Jalan				2. Roadside
		3. Saluran air				3. Drains
		4. Halaman sekitar Bapak/Ibu				4. Page about Mr / Ms
		5. Lainnya (sebutkan:….............................................)				5. Other (please specify: ... ........................................... ..)
Pertanyaan 6-8a untuk responden yang menjawab pilihan 1 pada pertanyaan No.4 dan 5				6-8a Questions for respondents who answered the question selection 1 4 and 5
6	Mengapa Bapak/Ibu membuang sampah di tempatnya?	1. Kemauan sendiri untuk menjaga kebersihan		6	Why is (Mr/Mrs) trash in its place?	1. Willingness own to keep clean
		2. Ada sanksi				2. There are sanctions
		3. Dipaksa				3. Forced
		4. Agar dicontoh orang lain				4. For example for everyone else
		5. Ajakan dan anjuran orang lain				5. Call and encouragement of others
7	Sejak kapan Bapak/Ibu terbiasa membuang sampah di tempatnya?	1. Sejak kecil (sebelum sekolah)		7	Since when (Mr/Mrs) used to dispose of waste in its place?	1. Since childhood (before school)
		2. Sejak mulai sekolah				2. Since the start of the school
		3. Sejak tamat sekolah				3. Since leaving school
		4. Sejak berumah tangga				4. Since marriage
8	Apakah Bapak/Ibu dididik untuk tidak membuang sampah sembarangan?	1. Ya 2. Tidak		8	Does (Mr/Mrs) taught not to litter?	1. Yes 2. No
8a	Jika ya, dimanakah Bapak/Ibu dididik untuk tidak membuang sampah sembarangan?	1. Lingkungan Keluarga		8a	If yes, where is (Mr/Mrs) taught not to litter?	1. Family Environment
		2. Lingkungan Sekolah				2. School Environment
		3. Lingkungan Teman Sepermainan				3. Environment playmates
		4. Lingkungan Pergaulan				4. Environment Pergaulan
Pertanyaan 9-12a untuk responden yang menjawab pilihan selain 1 pada pertanyaan No.4 dan 5				9-12a Questions for respondents who answered choice but one in question 4 and 5
9	Mengapa Bapak/Ibu membuang sampah tidak pada tempatnya?	1. Malas		9	Why is (Mr/Mrs) throw trash out of place?	1. Lazy
		2. Kemauan diri sendiri				2. Willingness yourself
		3. Tidak ada tempat sampah				3. No bins
		4. Orang lain juga melakukannya				4. People also do
		5. Tidak peduli				5. No matter
10	Sejak kapan Bapak/Ibu terbiasa membuang sampah tidak pada tempatnya?	1. Sejak kecil (sebelum sekolah)		10	Since when (Mr/Mrs) used to dispose of waste is not in place?	1. Since childhood (before school)
		2. Sejak mulai sekolah				2. Since the start of the school
		3. Sejak tamat sekolah				3. Since leaving school
		4. Sejak berumah tangga				4. Since menage
11	Apakah Bapak/Ibu dididik untuk membuang sampah sembarangan?	1. Ya 2. Tidak		11	Does (Mr/Mrs) educated for littering?	1. Yes 2. No
11a	Jika ya, dimanakah Bapak/Ibu mencontoh perilaku (membuang sampah sembarangan) tersebut?	1. Lingkungan Keluarga		11a	If yes, where is (Mr/Mrs) model the behavior (littering) it?	1. Family Environment
		2. Lingkungan Sekolah				2. School Environment
		3. Lingkungan Teman Sepermainan				3. Environment playmates
		4. Lingkungan Pergaulan				4. Environment Pergaulan
12	Apakah Bapak/Ibu pernah dikenakan sanksi karena membuang sampah sembarangan?	1. Ya 2. Tidak		12	Does (Mr/Mrs) ever penalized for littering?	1. Yes 2. No
12a		1. Denda, sebesar Rp.................................................		12a		1. Fines, Rp ............................................ .....
		2. Teguran				2. Strike
		3. Sanksi sosial				3. Social sanctions
		4. Sanksi secara fisik (push up, dipukuli, dsb)				4. Sanctions physically (push-ups, beaten, etc.)
V. KETERANGAN MENGENAI PENGETAHUAN DAN KONTRIBUSI PENGOLAHAN SAMPAH				V. Description of Knowledge and Contribution on Waste-Handling
1a.	Apakah ada di lingkungan RT/RW bapak/Ibu ada fasilitas pembuangan sampah ?	1. Ya 2. Tidak		1a.	Do any of RT / RW (Mr/Mrs) no garbage disposal facilities?	1. Yes 2. No
1b.	Apakah di lingkungan RT/RT Bapak/Ibu ada program pengelolaan sampah ?	1. Ya 2. Tidak		1b.	Whether in the RT / RT (Mr/Mrs) existing waste management program?	1. Yes 2. No
1c.	Apakah pola pengelolaan sampah yang Bapak/Ibu pilih adalah pola yang umum di lingkungan RT/RW Bapak/Ibu ?	1. Ya 2. Tidak		1c.	Does the pattern of waste management (Mr/Mrs) select is a common pattern in the RT / RW (Mr/Mrs)?	1. Yes 2. No
1d.	Apakah ada petugas yang bertugas mengambil sampah di lingkungan Bapak/Ibu	1. Ya 2. Tidak		1d.	Is there a duty officer took out the trash in the (Mr/Mrs)	1. Yes 2. No
1e.	Siapa yang bertugas mengurus sampah di rumah tangga bapak Ibu ?	Sebukan __________________________________		1e.	Who is in charge of household garbage in father's mother?	infiltration __________________________________
PEWAWANCARA CHECK PERTANYAAN III.3 DAN CEK NOMER ANGGOTA RUMAH TANGGA YANG DISEBUTKAN DI 1e. DAN CATAT HUBUNGAN DENGAN KEPALA RUMAHTANGGA [___________]				INTERVIEWER CHECK III.3 QUESTIONS AND CHECKS NUMBER OF HOUSEHOLD MEMBERS MENTIONED 1e. RECORD AND RELATIONSHIP WITH HEAD OF HOUSEHOLD [___________]
1	Apakah Bapak/Ibu mengetahui jenis-jenis sampah?	1. Ya 2. Tidak		1	Does (Mr/Mrs) determine the types of garbage?	1. Yes 2. No
2	Apakah orang di sekitar Bapak/Ibu mengetahui jenis-jenis sampah?	1. Ya 2. Tidak		2	Do people around (Mr/Mrs) determine the types of garbage?	1. Yes 2. No
3	Apakah Bapak/Ibu ketika membuang sampah, Bapak/Ibu mengelompokannya?	1. Ya 2. Tidak		3	Does (Mr/Mrs) as taking out the trash, (Mr/Mrs) classify it?	1. Yes 2. No
3a	Jika ya, berdasarkan apa Bapak/Ibu mengelompokkan sampah?	1. Zat atau bahan dasar penyusunnya		3a	If yes, by what (Mr/Mrs) classifying garbage?	1. Substance or constituent base material
		2. Bentuk dan/atau ukurannya				2. The shape and / or size
		3. Asal kemunculannya (misal: sampah dapur, dsb)				3. Origin appearance (eg, kitchen waste, etc.)
3b	Jika tidak, apakah Bapak/Ibu selanjutnya ingin mengelompokkan sampah sebelum membuangnya?	1. Ya 2. Tidak		3b	If not, whether (Mr/Mrs) hereafter want to classify the trash before throwing it?	1. Yes 2. No
4	Apakah orang di sekitar Bapak/Ibu juga mengelompokan sampah?	1. Ya 2. Tidak		4	Do people around (Mr/Mrs) also classify the garbage?	1. Yes 2. No
4a	Jika ya, berdasarkan apa orang di sekitar Bapak/Ibu mengelompokkan sampah?	1. Zat atau bahan dasar penyusunnya		4a	If yes, based on what people around (Mr/Mrs) classifying garbage?	1. Substance or constituent base material
		2. Bentuk dan/atau ukurannya				2. The shape and / or size
		3. Asal kemunculannya (misal: sampah dapur, dsb)				3. Origin appearance (eg, kitchen waste, etc.)
4b	Jika tidak, apakah Bapak/Ibu ingin mengajak orang di sekitar Bapak/Ibu untuk mengelompokkan sampah sebelum membuangnya?	1. Ya 2. Tidak		4b	If not, whether the (Mr/Mrs) would like to invite people around (Mr/Mrs) to classify the trash before throwing it?	1. Yes 2. No
5	Apakah sebelumnya Bapak/Ibu pernah menerima edukasi mengenai jenis-jenis sampah?	1. Ya 2. Tidak		5	Are previous (Mr/Mrs) never received education about the types of garbage?	1. Yes 2. No
5a	Jika 5=ya, Darimana Bapak/Ibu mendapatkan materi mengenai jenis-jenis sampah?	1. Poster atau infografis		5a	If 5 = yes, Where (Mr/Mrs) get the material about the kinds of trash?	1. Poster or infographic
		2. Pelajaran di sekolah				2. Lessons at school
		3. Iklan layanan masyarakat				3. Public service ads
		4. Penjelasan dari orang lain di sekitar Bapak/Ibu				4. Explanation of other people around Mr / Ms
5b	Jika 5=tidak, Darimana Bapak/Ibu ingin mendapatkan materi mengenai jenis-jenis sampah?	1. Poster atau infografis		5b	If 5 = not, Where (Mr/Mrs) wanted to get the material about the kinds of trash?	1. Poster or infographic
		2. Pelajaran di sekolah				2. Lessons at school
		3. Iklan layanan masyarakat				3. Public service ads
		4. Penjelasan dari orang lain di sekitar Bapak/Ibu				4. Explanation of other people around Mr / Ms
		5. Lainnya (sebutkan:….............................................)				5. Other (please specify: ... ........................................... ..)
6	Apakah Bapak/Ibu pernah berkontribusi dalam kegiatan pemilahan sampah?	1. Ya 2. Tidak		6	Does (Mr/Mrs) ever contribute in waste sorting activities?	1. Yes 2. No
6a	Jika ya, kontribusi apa yang Bapak/Ibu berikan dalam kegiatan pemilahan sampah? (Checklist)	1. Bantuan material (uang dan/atau barang)		6a	If yes, what contribution (Mr/Mrs) gave in waste sorting activities? (Checklist)	1. material help (money and / or goods)
		2. Bantuan moral untuk mengajak dan menyemangati				2. Assistance to invite and encourage moral
		3. Waktu untuk mengurus pengelolaan sampah				3. Time to take care of waste management
		4. Tenaga untuk membantu orang lain				4. Power to help others
		5. Pengetahuan yang Bapak/Ibu jelaskan kepada orang lain				5. Knowledge that Mr / Ms describe to others
6b	Jika tidak, apa alasan Bapak/Ibu tidak berkontribusi dalam kegiatan pemilahan sampah? (Checklist)	1. Tidak memiliki uang/barang		6b	If not, what is the reason (Mr/Mrs) do not contribute to the waste sorting activities? (Checklist)	1. Not having the money / goods
		2. Merasa malas				2. Feeling lazy
		3. Tidak memiliki waktu luang				3. Do not have time to spare
		4. Tidak memiliki tenaga				4. Not having power
		5. Merasa belum cukup ilmu/tahu dalam memilah sampah				5. Feeling not enough knowledge / know in sorting out the garbage
7	Apakah Bapak/Ibu berkontribusi dalam kegiatan kebersihan di daerah sekitar Bapak/Ibu?	1. Ya 2. Tidak		7	Does (Mr/Mrs) contribute to the clean-up activities in the area around (Mr/Mrs)?	1. Yes 2. No
7a	Jika ya, kontribusi apa yang Bapak/Ibu berikan dalam kegiatan kebersihan? (Checklist)	1. Bantuan material (uang dan/atau barang)		7a	If yes, what contribution (Mr/Mrs) provided in the clean-up activities? (Checklist)	1. material help (money and / or goods)
		2. Bantuan moral untuk mengajak dan menyemangati				2. Assistance to invite and encourage moral
		3. Waktu untuk mengurus pengelolaan sampah				3. Time to take care of waste management
		4. Tenaga untuk membantu orang lain				4. Power to help others
		5. Pengetahuan yang Bapak/Ibu beritahukan kepada orang lain				5. Knowledge of the Father / Mother tell others
7b	Jika tidak, apa alasan Bapak/Ibu tidak berkontribusi dalam kegiatan kebersihan? (Checklist)	1. Tidak memiliki uang/barang		7b	If not, what is the reason (Mr/Mrs) do not contribute to the clean-up activities? (Checklist)	1. Not having the money / goods
		2. Merasa malas				2. Feeling lazy
		3. Tidak memiliki waktu luang				3. Do not have time to spare
		4. Tidak memiliki tenaga				4. Not having power
		5. Merasa belum cukup ilmu/tahu dalam menjaga kebersihan				5. Feeling not enough knowledge / know to keep their
8	Apakah Bapak/Ibu tahu konsekuensi sampah yang tidak dipilah?	1. Ya 2. Tidak		8	Does (Mr/Mrs) know the consequences of unsorted garbage?	1. Yes 2. No
9	Apa sajakah dampak yang Bapak/Ibu tahu bila sampah tidak dipilah? (Checklist yang diketahui oleh responden)	1. Pencemaran lingkungan		9	What are the effects that (Mr/Mrs) know when the garbage is not sorted? (Checklist known by the respondents)	1. Pollution of the environment
		2. Terhambatnya aktivitas daur ulang				2. Inhibition of recycling activities
		3. Sampah yang menumpuk karena tidak dipilah				3. Garbage is piling up because unsorted
		4. Kontaminasi bahan dan zat berbahaya				4. Contamination of materials and hazardous substances
		5. Bau tempat sampah yang tidak sedap				5. The smell of the trash is not good
10	Apakah Bapak/Ibu tahu pentingnya memilah sampah?	1. Ya 2. Tidak		10	Does (Mr/Mrs) knows the importance of sorting out the garbage?	1. Yes 2. No
11	Seberapa penting menurut Bapak/Ibu untuk memilah sampah? (1= tidak penting, 5=sangat penting)	1 2 3 4 5		11	How important is according to (Mr/Mrs) to sort out the garbage? (1 = not important, 5 = very important)	1 2 3 4 5
12	Apakah Bapak/Ibu tahu dampak yang ditimbulkan akibat lingkungan yang dipenuhi sampah?	1. Ya 2. Tidak		12	Does (Mr/Mrs) know the environmental impact caused by the overflowing trash?	1. Yes 2. No
13	Apa sajakah dampak yang Bapak/Ibu tahu bila lingkungan tidak bersih? (Checklist yang diketahui oleh responden)	1. Pencemaran lingkungan		13	What are the effects that (Mr/Mrs) know if the environment is not clean? (Checklist known by the respondents)	1. Pollution of the environment
		2. Terhambatnya aktivitas sehari-hari				2. Inhibition of daily activities
		3. Risiko terkena penyakit kulit dan pencernaan				3. The risk of skin diseases and digestive
		4. Kontaminasi bakteri, kuman dan virus				4. Contamination of bacteria, germs and viruses
		5. Bau lingkungan yang tidak sedap				5. Smell unpleasant environment
14	Apakah Bapak/Ibu tahu pentingnya menjaga kebersihan?	1. Ya 2. Tidak		14	Does (Mr/Mrs) knows the importance of maintaining cleanliness?	1. Yes 2. No
15	Seberapa penting menurut Bapak/Ibu untuk menjaga kebersihan? (1= tidak penting, 5=sangat penting)	1 2 3 4 5		15	How important is according to (Mr/Mrs) to keep clean? (1 = not important, 5 = very important)	1 2 3 4 5
16	Apakah Bapak/Ibu mengetahui apa itu 'reduce'?	1. Ya (jawaban benar) 2. Tidak (jawaban salah)		16	Does (Mr/Mrs) know what it is 'reduce'?	1. Yes (the correct answer) 2. No (wrong answer)
17	Apakah Bapak/Ibu mengetahui apa itu 'reuse'?	1. Ya (jawaban benar) 2. Tidak (jawaban salah)		17	Does (Mr/Mrs) know what it is 'reuse'?	1. Yes (the correct answer) 2. No (wrong answer)
18	Apakah Bapak/Ibu mengetahui apa itu 'recycle'?	1. Ya (jawaban benar) 2. Tidak (jawaban salah)		18	Does (Mr/Mrs) know what it 'recycle'?	1. Yes (the correct answer) 2. No (wrong answer)
19	Apakah Bapak/Ibu berkontribusi dalam upaya pengurangan sampah (3R)?	1. Ya 2. Tidak		19	Does (Mr/Mrs) contribute to the reduction of waste (3R)?	1. Yes 2. No
19a	Jika ya, kontribusi apa yang Bapak/Ibu berikan dalam upaya mengurangi sampah? (Checklist)	1. Mengurangi cikal bakal sampah (Reduce)		19a	If yes, what contribution (Mr/Mrs) given in an effort to reduce waste? (Checklist)	1. Reduce the forerunner of waste (Reduce)
		2. Menggunakan kembali (Reuse)				2. Reuse (Reuse)
		3. Mendaur ulang (Recycle)				3. Recycling (Recycle)
19b	Jika tidak, apa alasan Bapak/Ibu tidak berkontribusi dalam upaya mengurangi sampah? (Checklist)	1. Tidak tahu caranya		19b	If not, what is the reason (Mr/Mrs) do not contribute to efforts to reduce waste? (Checklist)	1. Do not know how
		2. Merasa belum perlu melakukan hal tsb				2. Feeling not need to do anything TSB
		3. Terhambat oleh hal lain				3. Hampered by other things
		4. Lainnya (sebutkan:….............................................)				4. Other (specify: ... ........................................... ..)
20	Apakah Bapak/Ibu tahu konsekuensi sampah yang tidak dikurangi?	1. Ya 2. Tidak		20	Does (Mr/Mrs) know the consequences of waste that is not reduced?	1. Yes 2. No
21	Apa sajakah dampak yang Bapak/Ibu tahu bila sampah tidak dikurangi? (Checklist yang diketahui oleh responden)	1. Pencemaran lingkungan		21	What are the effects that (Mr/Mrs) know when the garbage is not reduced? (Checklist known by the respondents)	1. Pollution of the environment
		2. Berkurangnya tempat yang tersedia untuk beraktivitas				2. Reduced places available for activities
		3. Risiko terkena penyakit akibat bakteri dan zat berbahaya				3. The risk of diseases caused by bacteria and harmful substances
		4. Pengeluaran per bulan yang membesar				4. Expenditure per month Enlarged
22	Apakah Bapak/Ibu tahu pentingnya upaya mengurangi sampah (3R)?	1. Ya 2. Tidak		22	Does (Mr/Mrs) knows the importance of efforts to reduce waste (3R)?	1. Yes 2. No
23	Seberapa penting menurut Bapak/Ibu untuk mengurangi sampah (3R)? (1= tidak penting, 5=sangat penting)	1 2 3 4 5		23	How important is according to (Mr/Mrs) to reduce waste (3R)? (1 = not important, 5 = very important)	1 2 3 4 5
VI. KETERANGAN MENGENAI PERSEPSI DAN SIKAP DALAM MENANGANI SAMPAH				VI. Description of Perception and Attitudes on Waste Handling
1	Apa yang Bapak/Ibu lakukan bila melihat adanya sampah	1. Membuangnya		1	What (Mr/Mrs) do if you see any trash	1. Throw
		2. Membiarkannya				2. Letting
		3. Memberi tahu orang lain untuk membuangnya				3. Tell people to throw
		4. Mendaur ulang				4. Recycle
2	Apa yang Bapak/Ibu lakukan bila melihat adanya sampah yang berserakan?	1. Berusaha membereskannya		2	What (Mr/Mrs) do if you see any trash scattered?	1. Trying to fix it
		2. Membiarkannya				2. Letting
		3. Memberi tahu orang dan/atau mengajak orang lain untuk membereskannya				3. Notify the person and / or encourage others to take care of
3	Apa yang Bapak/Ibu rasakan bila melihat sampah yang berserakan?	1. Risih		3	What (Mr/Mrs) feel when you see trash scattered about?	1. uncomfortable
		2. Biasa saja				2. Indifferent
		3. Nyaman				3. Comfortable
4	Apa yang Bapak/Ibu rasakan bila melihat orang lain membuang sampah pada tempatnya?	1. Mendukung dan ingin mencontohnya juga		4	What (Mr/Mrs) feel when you see other people throw trash in its place?	1. Support and want mencontohnya also
		2. Biasa saja				2. Indifferent
		3. Tidak suka				3. Dislikes
5	Apa yang Bapak/Ibu rasakan bila melihat orang lain membuang sampah sembarangan?	1. Mendukung dan ingin mencontohnya juga		5	What (Mr/Mrs) feel when they see others littering?	1. Support and want mencontohnya also
		2. Biasa saja				2. Indifferent
		3. Tidak suka				3. Dislikes
6	Apa yang Bapak/Ibu lakukan bila mendapati tempat sampah di sekitar Bapak/Ibu sudah penuh?	1. Membuangnya ke tempat pembuangan sampah yang lebih besar		6	What (Mr/Mrs) do if find trash around (Mr/Mrs) already full?	1. Throw it into larger landfills
		2. Membuangnya ke tempat selain tempat sampah yang lebih besar (misal: sungai, selokan, kebun, dsb)				2. Throw it into a place other than a larger bins (eg, rivers, ditches, gardens, etc.)
		3. Membakarnya				3. Burning
		4. Menguburnya				4. Burying
7	Apakah Bapak/Ibu pernah…. (beri tBapak/Ibu v pada opsi yang pernah dilakukan)	1. Membuang sampah ke tempat pembuangan sampah yang lebih besar		7	Does (Mr/Mrs) ever .... (Give tBapak / Capital v on the options that have been done)	1. Take out the trash to landfills larger
		2. Membuang sampah ke tempat selain tempat sampah yang lebih besar (misal: sungai, selokan, kebun, dsb)				2. Throw garbage into the bins in addition to a larger (eg, rivers, ditches, gardens, etc.)
		3. Membakar sampah				3. Burning rubbish
		4. Mengubur sampah				4. Burying trash
7a	Bila pernah, apa alasan Bapak/Ibu melakukan hal diatas?	1. Tidak tahu cara menangani sampah dengan benar		7a	If so, what was the reason (Mr/Mrs) doing the above?	1. Do not know how to handle waste properly
		2. Orang lain juga melakukannya				2. People also do
		3. Untuk mengurangi sampah secara cepat				3. To reduce the waste fast
		4. Tidak ada tempat pembuangan lain				4. No other disposal sites
7b	Apakah Bapak/Ibu merasa bersalah jika melakukan hal diatas?	1. Ya 2. Tidak		7b	Does (Mr/Mrs) feel guilty if you do the above?	1. Yes 2. No
7b-1	Jika ya (merasa bersalah), mengapa?	1. Ikut andil dalam mencemari lingkungan		7b-1	If yes (guilty), why?	1. Participate part in polluting the environment
		2. Hati nurani mengatakan tidak untuk melakukannya				2. The conscience says not to do it
		3. Ada orang lain di sekitar yang terganggu				3. There are other people around who disturbed
7b-2	Jika tidak (merasa tidak bersalah), mengapa?	1. Tidak ada pilihan lain		7b-2	If not (feeling guilty), why?	1. There is no other choice
		2. Tidak ada sanksi dan petugas yang berwenang				2. There are no sanctions and authorized personnel
		3. Orang lain juga melakukannya				3. Other people also do
8	Apa yang Bapak/Ibu lakukan bila lingkungan Bapak/Ibu bersih?	1. Berusaha menjaga dan merawatnya		8	What (Mr/Mrs) do if the environment (Mr/Mrs) clean?	1. Trying to maintain and care
		2. Membiarkan orang lain untuk menjaganya				2. Allowing others to keep
9	Apa yang Bapak/Ibu rasakan bila lingkungan Bapak/Ibu bersih?	1. Senang		9	What (Mr/Mrs) feel if the environment (Mr/Mrs) clean?	1. Glad
		2. Biasa saja (cenderung tidak memperdulikan hal tsb)				2. Indifferent (likely not considering them)
		3. Tidak suka				3. Dislikes
10	Apa yang Bapak/Ibu lakukan bila lingkungan Bapak/Ibu kotor?	1. Berusaha membersihkannya		10	What (Mr/Mrs) do if the environment (Mr/Mrs) dirty?	1. Trying to clean it
		2. Membiarkan orang lain untuk membersihkannya				2. Allowing others to clean
11	Apa yang Bapak/Ibu rasakan bila lingkungan Bapak/Ibu kotor?	1. Senang		11	What (Mr/Mrs) feel if the environment (Mr/Mrs) dirty?	1. Glad
		2. Biasa saja (cenderung tidak memperdulikan hal tsb)				2. Indifferent (likely not considering them)
		3. Tidak suka				3. Dislikes
VII. KETERANGAN MENGENAI PERSEPSI TERHADAP DIRI SENDIRI				VII. Description of Guided Self-Assessed Conditions
1	Apakah Bapak/Ibu merasa keadaan hidup Bapak/Ibu saat ini baik?	1. Ya 2. Tidak		1	Does (Mr/Mrs) feel alive (Mr/Mrs) good today?	1. Yes 2. No
2	Seberapa puas Bapak/Ibu merasakan hidup Bapak/Ibu saat ini? (1= sangat tidak puas, 5= sangat puas)	1 2 3 4 5		2	How satisfied (Mr/Mrs) feel alive (Mr/Mrs) today? (1 = very dissatisfied, 5 = very satisfied)	1 2 3 4 5
3	Apakah Bapak/Ibu merasa gaya hidup Bapak/Ibu sudah benar?	1. Ya 2. Tidak		3	Does (Mr/Mrs) feel lifestyles (Mr/Mrs) correct?	1. Yes 2. No
4	Seberapa puas Bapak/Ibu merasakan gaya hidup Bapak/Ibu saat ini? (1= sangat tidak puas, 5= sangat puas)	1 2 3 4 5		4	How satisfied (Mr/Mrs) feel the lifestyle of (Mr/Mrs) at the moment? (1 = very dissatisfied, 5 = very satisfied)	1 2 3 4 5
5	Apakah Bapak/Ibu merasa sudah menerapkan gaya hidup bersih?	1. Ya 2. Tidak		5	Does (Mr/Mrs) felt it was implementing a clean lifestyle?	1. Yes 2. No
6	Seberapa bersih gaya hidup Bapak/Ibu? (1= sangat tidak bersih, 5= sangat bersih)	1 2 3 4 5	cleanlife	6	How clean lifestyle (Mr/Mrs)? (1 = very clean, 5 = very clean)	1 2 3 4 5
7	Apakah Bapak/Ibu merasa tahu tentang gaya hidup bersih?	1. Ya 2. Tidak		7	Does (Mr/Mrs) find out about a clean lifestyle?	1. Yes 2. No
8	Seberapa tahukah Bapak/Ibu tentang hidup bersih? (1= sangat tidak tahu, 5= sangat tahu)	1 2 3 4 5		8	How did (Mr/Mrs) about clean living? (1 = do not know, 5 = strongly know)	1 2 3 4 5
9	Apakah Bapak/Ibu merasa bahwa gaya hidup Bapak/Ibu jorok?	1. Ya 2. Tidak		9	Does (Mr/Mrs) feel that the lifestyle of (Mr/Mrs) slob?	1. Yes 2. No
10	Seberapa jorok gaya hidup Bapak/Ibu? (1= sangat tidak jorok, 5= sangat jorok)	1 2 3 4 5		10	How slovenly lifestyle (Mr/Mrs)? (1 = very slovenly, 5 = very slob)	1 2 3 4 5
11	Kira-kira, apakah Bapak/Ibu akan terus hidup dengan keadaan seperti ini?	1. Ya 2. Tidak		11	Roughly, if (Mr/Mrs) will continue to live in this state?	1. Yes 2. No
12	Apakah Bapak/Ibu berencana mengubah gaya hidup Bapak/Ibu menjadi lebih bersih?	1. Ya 2. Tidak		12	Does (Mr/Mrs) plans to change the lifestyle of (Mr/Mrs) becomes cleaner?	1. Yes 2. No
