# Supplementary material for: Dataset on waste management behaviors of urban citizens in large cities of Indonesia
Source: Data Brief. 2020 Jul 22;32:106053. doi: 10.1016/j.dib.2020.106053 (PMC7394850; doi:10.1016/j.dib.2020.106053)
Supplement: Supplementary file 2 [file mmc2.xlsx]

## Sheet: Individual
Family Observation ID (tied with Province)	Personal unique ID	Expenditure per Capita (USD/Person/Day)	Income per Capita (USD/Person/Day)	How many times in the day (Mr/Mrs) trash?	Where was the last time (Mr/Mrs) trash?	Why is (Mr/Mrs) trash in its place?	Since when (Mr/Mrs) used to dispose of waste in its place?	Does (Mr/Mrs) taught not to litter?	If yes, where is (Mr/Mrs) taught not to litter?	Overall Living Condition (1 = very dissatisfied, 5 = very satisfied)	Overall Cleanness of Environment (1 = very clean, 5 = very clean)	Knowledge on Environmental Cleaning (1 = do not know, 5 = strongly know)	Score of slovenly lifestyle (Mr/Mrs)? (1 = very slovenly, 5 = very slob)	Dummy of Littering Behavior	10 deciles of PCE	City	Province
1	0001	8.52818	8.52818	3	4	1	2	1	2	4	5	5	4	0	7	JAKSEL	DKI JAKARTA			Notes
1	0002	8.52818	8.52818	3	4	1	2	1	2	4	5	5	4	0	7	JAKSEL	DKI JAKARTA			Same family ID is shown on all province (e.g. Family ID 01 is seen on each province).
1	0003	8.52818	8.52818	3	4	1	2	1	2	4	5	5	4	0	7	JAKSEL	DKI JAKARTA			Yet, each family ID is unique within province. There is only 1 family coded 01 on each province. There will no two families which have same code within the same province.
1	0004	8.52818	8.52818	3	4	1	2	1	2	4	5	5	4	0	7	JAKSEL	DKI JAKARTA
1	0005	8.88352	10.6602	2	1	1	1	1	2	5	4	5	1	0	7	JAMBI	JAMBI
1	0006	8.88352	10.6602	2	1	1	1	1	2	5	4	5	1	0	7	JAMBI	JAMBI
1	0007	8.88352	10.6602	2	1	1	1	1	2	5	4	5	1	0	7	JAMBI	JAMBI
1	0008	8.88352	10.6602	2	1	1	1	1	2	5	4	5	1	0	7	JAMBI	JAMBI
1	0009			1	1	1	2	1	2	5	5	5	1	0		TASIKMALAYA	JAWA BARAT
1	0010			1	1	1	2	1	2	5	5	5	1	0		TASIKMALAYA	JAWA BARAT
1	0011			1	1	1	2	1	2	5	5	5	1	0		TASIKMALAYA	JAWA BARAT
1	0012			1	1	1	2	1	2	5	5	5	1	0		TASIKMALAYA	JAWA BARAT
1	0013	35.5341	49.7477	1	4					5	5	5	1	1	10	AMBON	MALUKU
1	0014	35.5341	49.7477	1	4					5	5	5	1	1	10	AMBON	MALUKU
1	0015	35.5341	49.7477	1	4					5	5	5	1	1	10	AMBON	MALUKU
1	0016	35.5341	49.7477	1	4					5	5	5	1	1	10	AMBON	MALUKU
1	0017	35.5341	49.7477	1	4					5	5	5	1	1	10	AMBON	MALUKU
1	0018	35.5341	49.7477	1	4					5	5	5	1	1	10	AMBON	MALUKU
1	0019	35.5341	49.7477	1	4					5	5	5	1	1	10	AMBON	MALUKU
1	0020	7.10682	14.2136	1	5					5	4	4	1	1	3	PADANG	SUMATERA BARAT
1	0021	7.10682	14.2136	1	5					5	4	4	1	1	3	PADANG	SUMATERA BARAT
1	0022	7.10682	14.2136	1	5					5	4	4	1	1	3	PADANG	SUMATERA BARAT
2	0023	7.10682	14.2136	3	1	1	2	2		3	4	4	4	0	3	JAKSEL	DKI JAKARTA
2	0024	7.10682	14.2136	3	1	1	2	2		3	4	4	4	0	3	JAKSEL	DKI JAKARTA
2	0025	7.10682	14.2136	3	1	1	2	2		3	4	4	4	0	3	JAKSEL	DKI JAKARTA
2	0026	7.10682	14.2136	3	1	1	2	2		3	4	4	4	0	3	JAKSEL	DKI JAKARTA
2	0027	7.10682	14.2136	3	1	1	2	2		3	4	4	4	0	3	JAKSEL	DKI JAKARTA
2	0028	7.10682	7.10682	2	1	1	1	1	1	5	5	5	1	0	3	JAMBI	JAMBI
2	0029			2	1	1	2	1	2	5	5	5	1	0		TASIKMALAYA	JAWA BARAT
2	0030			2	1	1	2	1	2	5	5	5	1	0		TASIKMALAYA	JAWA BARAT
2	0031			2	1	1	2	1	2	5	5	5	1	0		TASIKMALAYA	JAWA BARAT
2	0032			2	1	1	2	1	2	5	5	5	1	0		TASIKMALAYA	JAWA BARAT
2	0033			2	1	1	2	1	2	5	5	5	1	0		TASIKMALAYA	JAWA BARAT
2	0034	14.2136		1	1	1		1	1	4	4	5	1	0	9	AMBON	MALUKU
2	0035	14.2136		1	1	1		1	1	4	4	5	1	0	9	AMBON	MALUKU
2	0036	14.2136		1	1	1		1	1	4	4	5	1	0	9	AMBON	MALUKU
2	0037	14.2136		1	1	1		1	1	4	4	5	1	0	9	AMBON	MALUKU
2	0038	14.2136		1	1	1		1	1	4	4	5	1	0	9	AMBON	MALUKU
2	0039	14.2136	35.5341	1	1	1	1	1	1	5	5	5	1	0	9	PADANG	SUMATERA BARAT
2	0040	14.2136	35.5341	1	1	1	1	1	1	5	5	5	1	0	9	PADANG	SUMATERA BARAT
2	0041	14.2136	35.5341	1	1	1	1	1	1	5	5	5	1	0	9	PADANG	SUMATERA BARAT
2	0042	14.2136	35.5341	1	1	1	1	1	1	5	5	5	1	0	9	PADANG	SUMATERA BARAT
2	0043	14.2136	35.5341	1	1	1	1	1	1	5	5	5	1	0	9	PADANG	SUMATERA BARAT
2	0044	14.2136	35.5341	1	1	1	1	1	1	5	5	5	1	0	9	PADANG	SUMATERA BARAT
3	0045	7.10682	10.6602	6	1	1	2	1	2	4	4	5	1	1	3	JAKSEL	DKI JAKARTA
3	0046	7.10682	10.6602	6	1	1	2	1	2	4	4	5	1	1	3	JAKSEL	DKI JAKARTA
3	0047	7.10682	10.6602	6	1	1	2	1	2	4	4	5	1	1	3	JAKSEL	DKI JAKARTA
3	0048	7.10682	10.6602	6	1	1	2	1	2	4	4	5	1	1	3	JAKSEL	DKI JAKARTA
3	0049	7.10682	10.6602	6	1	1	2	1	2	4	4	5	1	1	3	JAKSEL	DKI JAKARTA
3	0050	3.55341	6.39613	1	5	1	1	1		5	3	5	1	0	1	JAMBI	JAMBI
3	0051	3.55341	6.39613	1	5	1	1	1		5	3	5	1	0	1	JAMBI	JAMBI
3	0052	3.55341	6.39613	1	5	1	1	1		5	3	5	1	0	1	JAMBI	JAMBI
3	0053			2	1	1	2	1	2	5	5	5	1	0		TASIKMALAYA	JAWA BARAT
3	0054			2	1	1	2	1	2	5	5	5	1	0		TASIKMALAYA	JAWA BARAT
3	0055			2	1	1	2	1	2	5	5	5	1	0		TASIKMALAYA	JAWA BARAT
3	0056			2	1	1	2	1	2	5	5	5	1	0		TASIKMALAYA	JAWA BARAT
3	0057			2	1	1	2	1	2	5	5	5	1	0		TASIKMALAYA	JAWA BARAT
3	0058	21.3204	14.2136	4						5	4	5	1	1	10	AMBON	MALUKU
3	0059	21.3204	14.2136	4						5	4	5	1	1	10	AMBON	MALUKU
3	0060	21.3204	14.2136	4						5	4	5	1	1	10	AMBON	MALUKU
3	0061	21.3204	14.2136	4						5	4	5	1	1	10	AMBON	MALUKU
3	0062	10.6602	21.3204	1	1	1	1	1	2	5	4	4	1	0	7	PADANG	SUMATERA BARAT
3	0063	10.6602	21.3204	1	1	1	1	1	2	5	4	4	1	0	7	PADANG	SUMATERA BARAT
4	0064	10.6602	14.2136		1	1	4		1	5	5	5	1	0	7	JAKSEL	DKI JAKARTA
4	0065	10.6602	14.2136		1	1	4		1	5	5	5	1	0	7	JAKSEL	DKI JAKARTA
4	0066	10.6602	14.2136		1	1	4		1	5	5	5	1	0	7	JAKSEL	DKI JAKARTA
4	0067	10.6602	14.2136		1	1	4		1	5	5	5	1	0	7	JAKSEL	DKI JAKARTA
4	0068	4.97477	10.6602	1	1	1	1	1	1	5	3	5	1	0	2	JAMBI	JAMBI
4	0069	4.97477	10.6602	1	1	1	1	1	1	5	3	5	1	0	2	JAMBI	JAMBI
4	0070	4.97477	10.6602	1	1	1	1	1	1	5	3	5	1	0	2	JAMBI	JAMBI
4	0071	4.97477	10.6602	1	1	1	1	1	1	5	3	5	1	0	2	JAMBI	JAMBI
4	0072	4.97477	10.6602	1	1	1	1	1	1	5	3	5	1	0	2	JAMBI	JAMBI
4	0073			1	1	1	2	2	2	5	5	5	1	0		TASIKMALAYA	JAWA BARAT
4	0074			1	1	1	2	2	2	5	5	5	1	0		TASIKMALAYA	JAWA BARAT
4	0075			1	1	1	2	2	2	5	5	5	1	0		TASIKMALAYA	JAWA BARAT
4	0076			1	1	1	2	2	2	5	5	5	1	0		TASIKMALAYA	JAWA BARAT
4	0077	17.767	14.2136	1	4					4	3	5	1	1	10	AMBON	MALUKU
4	0078	17.767	14.2136	1	4					4	3	5	1	1	10	AMBON	MALUKU
4	0079	17.767	14.2136	1	4					4	3	5	1	1	10	AMBON	MALUKU
4	0080	17.767	14.2136	1	4					4	3	5	1	1	10	AMBON	MALUKU
4	0081	17.767	14.2136	1	4					4	3	5	1	1	10	AMBON	MALUKU
4	0082	4.73788	8.29128	1	1	1	1	1	2	5	4	5	2	0	2	PADANG	SUMATERA BARAT
4	0083	4.73788	8.29128	1	1	1	1	1	2	5	4	5	2	0	2	PADANG	SUMATERA BARAT
4	0084	4.73788	8.29128	1	1	1	1	1	2	5	4	5	2	0	2	PADANG	SUMATERA BARAT
4	0085	4.73788	8.29128	1	1	1	1	1	2	5	4	5	2	0	2	PADANG	SUMATERA BARAT
4	0086	4.73788	8.29128	1	1	1	1	1	2	5	4	5	2	0	2	PADANG	SUMATERA BARAT
5	0087	7.10682	7.10682	1	1	1	1	1	1	2	4	5	1	0	3	JAKPUS	DKI JAKARTA
5	0088	7.10682	7.10682	1	1	1	1	1	1	2	4	5	1	0	3	JAKPUS	DKI JAKARTA
5	0089	7.10682	7.10682	1	1	1	1	1	1	2	4	5	1	0	3	JAKPUS	DKI JAKARTA
5	0090	7.10682	10.6602		4					5	5	5	1	1	3	JAMBI	JAMBI
5	0091	7.10682	10.6602		4					5	5	5	1	1	3	JAMBI	JAMBI
5	0092	7.10682	10.6602		4					5	5	5	1	1	3	JAMBI	JAMBI
5	0093	7.10682	10.6602		4					5	5	5	1	1	3	JAMBI	JAMBI
5	0094			1	1	1	2	1	2	5	5	5	1	0		TASIKMALAYA	JAWA BARAT
5	0095			1	1	1	2	1	2	5	5	5	1	0		TASIKMALAYA	JAWA BARAT
5	0096			1	1	1	2	1	2	5	5	5	1	0		TASIKMALAYA	JAWA BARAT
5	0097	14.2136	7.10682	1	4					4	3	4	1	1	9	AMBON	MALUKU
5	0098	14.2136	7.10682	1	4					4	3	4	1	1	9	AMBON	MALUKU
5	0099	14.2136	7.10682	1	4					4	3	4	1	1	9	AMBON	MALUKU
5	0100	14.2136	7.10682	1	4					4	3	4	1	1	9	AMBON	MALUKU
5	0101	14.2136	7.10682	1	4					4	3	4	1	1	9	AMBON	MALUKU
5	0102	4.26409	5.68545	1	5					3	4	4	2	1	2	PADANG	SUMATERA BARAT
5	0103	4.26409	5.68545	1	5					3	4	4	2	1	2	PADANG	SUMATERA BARAT
5	0104	4.26409	5.68545	1	5					3	4	4	2	1	2	PADANG	SUMATERA BARAT
6	0105	10.6602	14.2136	1	4	1	3	2		4	4	4	1	1	7	JAKSEL	DKI JAKARTA
6	0106	10.6602	14.2136	1	4	1	3	2		4	4	4	1	1	7	JAKSEL	DKI JAKARTA
6	0107	10.6602	14.2136	1	4	1	3	2		4	4	4	1	1	7	JAKSEL	DKI JAKARTA
6	0108	10.6602	14.2136	1	4	1	3	2		4	4	4	1	1	7	JAKSEL	DKI JAKARTA
6	0109	3.55341	10.6602	2	1	1	1	1	2	5	4	3	1	0	1	JAMBI	JAMBI
6	0110	3.55341	10.6602	2	1	1	1	1	2	5	4	3	1	0	1	JAMBI	JAMBI
6	0111	3.55341	10.6602	2	1	1	1	1	2	5	4	3	1	0	1	JAMBI	JAMBI
6	0112	3.55341	10.6602	2	1	1	1	1	2	5	4	3	1	0	1	JAMBI	JAMBI
6	0113	3.55341	10.6602	2	1	1	1	1	2	5	4	3	1	0	1	JAMBI	JAMBI
6	0114	3.55341	10.6602	2	1	1	1	1	2	5	4	3	1	0	1	JAMBI	JAMBI
6	0115	3.55341	10.6602	2	1	1	1	1	2	5	4	3	1	0	1	JAMBI	JAMBI
6	0116	3.55341	10.6602	2	1	1	1	1	2	5	4	3	1	0	1	JAMBI	JAMBI
6	0117			1	1	1	2	1	2	5	5	5	1	0		TASIKMALAYA	JAWA BARAT
6	0118			1	1	1	2	1	2	5	5	5	1	0		TASIKMALAYA	JAWA BARAT
6	0119			1	1	1	2	1	2	5	5	5	1	0		TASIKMALAYA	JAWA BARAT
6	0120			1	1	1	2	1	2	5	5	5	1	0		TASIKMALAYA	JAWA BARAT
6	0121	35.5341	28.4273	1	1		1	1	1	5	5	5	4	0	10	AMBON	MALUKU
6	0122	35.5341	28.4273	1	1		1	1	1	5	5	5	4	0	10	AMBON	MALUKU
6	0123	35.5341	28.4273	1	1		1	1	1	5	5	5	4	0	10	AMBON	MALUKU
6	0124	35.5341	28.4273	1	1		1	1	1	5	5	5	4	0	10	AMBON	MALUKU
6	0125	35.5341	28.4273	1	1		1	1	1	5	5	5	4	0	10	AMBON	MALUKU
6	0126	35.5341	28.4273	1	1		1	1	1	5	5	5	4	0	10	AMBON	MALUKU
6	0127	35.5341	28.4273	1	1		1	1	1	5	5	5	4	0	10	AMBON	MALUKU
6	0128	35.5341	28.4273	1	1		1	1	1	5	5	5	4	0	10	AMBON	MALUKU
6	0129	35.5341	28.4273	1	1		1	1	1	5	5	5	4	0	10	AMBON	MALUKU
6	0130	7.10682	10.6602	1	1	1	4	1	1	4	4	3	4	0	3	PADANG	SUMATERA BARAT
6	0131	7.10682	10.6602	1	1	1	4	1	1	4	4	3	4	0	3	PADANG	SUMATERA BARAT
6	0132	7.10682	10.6602	1	1	1	4	1	1	4	4	3	4	0	3	PADANG	SUMATERA BARAT
6	0133	7.10682	10.6602	1	1	1	4	1	1	4	4	3	4	0	3	PADANG	SUMATERA BARAT
6	0134	7.10682	10.6602	1	1	1	4	1	1	4	4	3	4	0	3	PADANG	SUMATERA BARAT
6	0135	7.10682	10.6602	1	1	1	4	1	1	4	4	3	4	0	3	PADANG	SUMATERA BARAT
7	0136	10.6602	10.6602	5	1	1	2	1	1	3	4	3		0	7	JAKBAR	DKI JAKARTA
7	0137	10.6602	10.6602	5	1	1	2	1	1	3	4	3		0	7	JAKBAR	DKI JAKARTA
7	0138	10.6602	10.6602	5	1	1	2	1	1	3	4	3		0	7	JAKBAR	DKI JAKARTA
7	0139	10.6602	10.6602	5	1	1	2	1	1	3	4	3		0	7	JAKBAR	DKI JAKARTA
7	0140	10.6602	10.6602	5	1	1	2	1	1	3	4	3		0	7	JAKBAR	DKI JAKARTA
7	0141	10.6602	10.6602	5	1	1	2	1	1	3	4	3		0	7	JAKBAR	DKI JAKARTA
7	0142	10.6602	10.6602	5	1	1	2	1	1	3	4	3		0	7	JAKBAR	DKI JAKARTA
7	0143	6.39613	46.1943	1	1	1	1	1	1	5	5	5	1	0	3	JAMBI	JAMBI
7	0144	6.39613	46.1943	1	1	1	1	1	1	5	5	5	1	0	3	JAMBI	JAMBI
7	0145	6.39613	46.1943	1	1	1	1	1	1	5	5	5	1	0	3	JAMBI	JAMBI
7	0146			1	1	1	2	1	2	5	5	5	1	0		TASIKMALAYA	JAWA BARAT
7	0147			1	1	1	2	1	2	5	5	5	1	0		TASIKMALAYA	JAWA BARAT
7	0148			1	1	1	2	1	2	5	5	5	1	0		TASIKMALAYA	JAWA BARAT
7	0149			1	1	1	2	1	2	5	5	5	1	0		TASIKMALAYA	JAWA BARAT
7	0150			1	1	1	2	1	2	5	5	5	1	0		TASIKMALAYA	JAWA BARAT
7	0151			1	1	1	2	1	2	5	5	5	1	0		TASIKMALAYA	JAWA BARAT
7	0152			1	1	1	2	1	2	5	5	5	1	0		TASIKMALAYA	JAWA BARAT
7	0153	14.2136	10.6602	1	1	1	2	1	1	4	4	5	3	0	9	AMBON	MALUKU
7	0154	14.2136	10.6602	1	1	1	2	1	1	4	4	5	3	0	9	AMBON	MALUKU
7	0155	14.2136	10.6602	1	1	1	2	1	1	4	4	5	3	0	9	AMBON	MALUKU
7	0156	14.2136	10.6602	1	1	1	2	1	1	4	4	5	3	0	9	AMBON	MALUKU
7	0157	14.2136	10.6602	1	1	1	2	1	1	4	4	5	3	0	9	AMBON	MALUKU
7	0158	14.2136	10.6602	1	1	1	2	1	1	4	4	5	3	0	9	AMBON	MALUKU
7	0159	14.2136	10.6602	1	1	1	2	1	1	4	4	5	3	0	9	AMBON	MALUKU
7	0160	5.68545	10.6602	2	5					4		2		1	3	PADANG	SUMATERA BARAT
7	0161	5.68545	10.6602	2	5					4		2		1	3	PADANG	SUMATERA BARAT
7	0162	5.68545	10.6602	2	5					4		2		1	3	PADANG	SUMATERA BARAT
7	0163	5.68545	10.6602	2	5					4		2		1	3	PADANG	SUMATERA BARAT
7	0164	5.68545	10.6602	2	5					4		2		1	3	PADANG	SUMATERA BARAT
7	0165	5.68545	10.6602	2	5					4		2		1	3	PADANG	SUMATERA BARAT
8	0166	10.6602	17.767	5	1	4	2	1	2	4	3	4	1	0	7	JAKBAR	DKI JAKARTA
8	0167	10.6602	17.767	5	1	4	2	1	2	4	3	4	1	0	7	JAKBAR	DKI JAKARTA
8	0168	10.6602	17.767	5	1	4	2	1	2	4	3	4	1	0	7	JAKBAR	DKI JAKARTA
8	0169	10.6602	17.767	5	1	4	2	1	2	4	3	4	1	0	7	JAKBAR	DKI JAKARTA
8	0170	14.2136		1	1	1	1	1	2	5	5	5	1	0	9	JAMBI	JAMBI
8	0171	14.2136		1	1	1	1	1	2	5	5	5	1	0	9	JAMBI	JAMBI
8	0172	14.2136		1	1	1	1	1	2	5	5	5	1	0	9	JAMBI	JAMBI
8	0173	14.2136		1	1	1	1	1	2	5	5	5	1	0	9	JAMBI	JAMBI
8	0174	14.2136		1	1	1	1	1	2	5	5	5	1	0	9	JAMBI	JAMBI
8	0175			1	1	1	2	1	2	5	5	5	1	0		TASIKMALAYA	JAWA BARAT
8	0176			1	1	1	2	1	2	5	5	5	1	0		TASIKMALAYA	JAWA BARAT
8	0177			1	1	1	2	1	2	5	5	5	1	0		TASIKMALAYA	JAWA BARAT
8	0178			1	1	1	2	1	2	5	5	5	1	0		TASIKMALAYA	JAWA BARAT
8	0179	21.3204	14.2136	1	2					4	4	5	1	1	10	AMBON	MALUKU
8	0180	21.3204	14.2136	1	2					4	4	5	1	1	10	AMBON	MALUKU
8	0181	21.3204	14.2136	1	2					4	4	5	1	1	10	AMBON	MALUKU
8	0182	21.3204	14.2136	1	2					4	4	5	1	1	10	AMBON	MALUKU
8	0183	3.55341	7.10682	1	5					3		3		1	1	PADANG	SUMATERA BARAT
8	0184	3.55341	7.10682	1	5					3		3		1	1	PADANG	SUMATERA BARAT
8	0185	3.55341	7.10682	1	5					3		3		1	1	PADANG	SUMATERA BARAT
8	0186	3.55341	7.10682	1	5					3		3		1	1	PADANG	SUMATERA BARAT
8	0187	3.55341	7.10682	1	5					3		3		1	1	PADANG	SUMATERA BARAT
8	0188	3.55341	7.10682	1	5					3		3		1	1	PADANG	SUMATERA BARAT
9	0189	7.10682	7.10682	6	1	1	1	1		3	3	4	3	0	3	JAKBAR	DKI JAKARTA
9	0190	7.10682	7.10682	6	1	1	1	1		3	3	4	3	0	3	JAKBAR	DKI JAKARTA
9	0191	7.10682	7.10682	6	1	1	1	1		3	3	4	3	0	3	JAKBAR	DKI JAKARTA
9	0192	7.10682	7.10682	6	1	1	1	1		3	3	4	3	0	3	JAKBAR	DKI JAKARTA
9	0193	5.33011		1	5					5	5	5	1	1	3	JAMBI	JAMBI
9	0194	5.33011		1	5					5	5	5	1	1	3	JAMBI	JAMBI
9	0195	5.33011		1	5					5	5	5	1	1	3	JAMBI	JAMBI
9	0196			1	1	1	2	1	1	5	5	5	1	0		TASIKMALAYA	JAWA BARAT
9	0197			1	1	1	2	1	1	5	5	5	1	0		TASIKMALAYA	JAWA BARAT
9	0198			1	1	1	2	1	1	5	5	5	1	0		TASIKMALAYA	JAWA BARAT
9	0199			1	1	1	2	1	1	5	5	5	1	0		TASIKMALAYA	JAWA BARAT
9	0200	21.3204	17.767	1	1	1	2	1	1	5	5	5	1	0	10	AMBON	MALUKU
9	0201	21.3204	17.767	1	1	1	2	1	1	5	5	5	1	0	10	AMBON	MALUKU
9	0202	21.3204	17.767	1	1	1	2	1	1	5	5	5	1	0	10	AMBON	MALUKU
9	0203	21.3204	17.767	1	1	1	2	1	1	5	5	5	1	0	10	AMBON	MALUKU
9	0204	21.3204	17.767	1	1	1	2	1	1	5	5	5	1	0	10	AMBON	MALUKU
9	0205	4.97477	8.88352	1	5					3	3	2	2	1	2	PADANG	SUMATERA BARAT
9	0206	4.97477	8.88352	1	5					3	3	2	2	1	2	PADANG	SUMATERA BARAT
9	0207	4.97477	8.88352	1	5					3	3	2	2	1	2	PADANG	SUMATERA BARAT
9	0208	4.97477	8.88352	1	5					3	3	2	2	1	2	PADANG	SUMATERA BARAT
10	0209	10.6602	10.6602	5	1	1	2	1	1	3	3	3	2	0	7	JAKBAR	DKI JAKARTA
10	0210	10.6602	10.6602	5	1	1	2	1	1	3	3	3	2	0	7	JAKBAR	DKI JAKARTA
10	0211	10.6602	10.6602	5	1	1	2	1	1	3	3	3	2	0	7	JAKBAR	DKI JAKARTA
10	0212	10.6602	10.6602	5	1	1	2	1	1	3	3	3	2	0	7	JAKBAR	DKI JAKARTA
10	0213	10.6602	10.6602	5	1	1	2	1	1	3	3	3	2	0	7	JAKBAR	DKI JAKARTA
10	0214	1.7767		1	1	1	1	1	1	5	5	5	1	0	1	JAMBI	JAMBI
10	0215					1			1	5	5	5	1	0		TASIKMALAYA	JAWA BARAT
10	0216					1			1	5	5	5	1	0		TASIKMALAYA	JAWA BARAT
10	0217					1			1	5	5	5	1	0		TASIKMALAYA	JAWA BARAT
10	0218					1			1	5	5	5	1	0		TASIKMALAYA	JAWA BARAT
10	0219					1			1	5	5	5	1	0		TASIKMALAYA	JAWA BARAT
10	0220	21.3204	10.6602	3	1	1	2	1	4	4	4	4	1	0	10	AMBON	MALUKU
10	0221	21.3204	10.6602	3	1	1	2	1	4	4	4	4	1	0	10	AMBON	MALUKU
10	0222	21.3204	10.6602	3	1	1	2	1	4	4	4	4	1	0	10	AMBON	MALUKU
10	0223	2.13204	7.10682	1	5					4	3	3	2	1	1	PADANG	SUMATERA BARAT
10	0224	2.13204	7.10682	1	5					4	3	3	2	1	1	PADANG	SUMATERA BARAT
11	0225	14.2136	14.2136	1	1	1	1	1	1	4	4	4	1	0	9	JAKBAR	DKI JAKARTA
11	0226	14.2136	14.2136	1	1	1	1	1	1	4	4	4	1	0	9	JAKBAR	DKI JAKARTA
11	0227	14.2136	14.2136	1	1	1	1	1	1	4	4	4	1	0	9	JAKBAR	DKI JAKARTA
11	0228	14.2136	14.2136	1	1	1	1	1	1	4	4	4	1	0	9	JAKBAR	DKI JAKARTA
11	0229	14.2136	14.2136	1	1	1	1	1	1	4	4	4	1	0	9	JAKBAR	DKI JAKARTA
11	0230	14.2136	14.2136	1	1	1	1	1	1	4	4	4	1	0	9	JAKBAR	DKI JAKARTA
11	0231	14.2136	14.2136	1	1	1	1	1	1	4	4	4	1	0	9	JAKBAR	DKI JAKARTA
11	0232	5.33011		1	1	1	1	1	2	5	5	5	1	0	3	JAMBI	JAMBI
11	0233	5.33011		1	1	1	1	1	2	5	5	5	1	0	3	JAMBI	JAMBI
11	0234	5.68545	7.10682	1	1	1	2	1	2	5	5	5	1	0	3	TASIKMALAYA	JAWA BARAT
11	0235	5.68545	7.10682	1	1	1	2	1	2	5	5	5	1	0	3	TASIKMALAYA	JAWA BARAT
11	0236	5.68545	7.10682	1	1	1	2	1	2	5	5	5	1	0	3	TASIKMALAYA	JAWA BARAT
11	0237	5.68545	7.10682	1	1	1	2	1	2	5	5	5	1	0	3	TASIKMALAYA	JAWA BARAT
11	0238	5.68545	7.10682	1	1	1	2	1	2	5	5	5	1	0	3	TASIKMALAYA	JAWA BARAT
11	0239	5.68545	7.10682	1	1	1	2	1	2	5	5	5	1	0	3	TASIKMALAYA	JAWA BARAT
11	0240	5.68545	7.10682	1	1	1	2	1	2	5	5	5	1	0	3	TASIKMALAYA	JAWA BARAT
11	0241	3.55341	7.10682	3	1	1	1	1	1	3	3	4	2	0	1	AMBON	MALUKU
11	0242	3.55341	7.10682	3	1	1	1	1	1	3	3	4	2	0	1	AMBON	MALUKU
11	0243	3.55341	3.55341	1	5					4	3	3	3	1	1	PADANG	SUMATERA BARAT
11	0244	3.55341	3.55341	1	5					4	3	3	3	1	1	PADANG	SUMATERA BARAT
11	0245	3.55341	3.55341	1	5					4	3	3	3	1	1	PADANG	SUMATERA BARAT
11	0246	3.55341	3.55341	1	5					4	3	3	3	1	1	PADANG	SUMATERA BARAT
11	0247	3.55341	3.55341	1	5					4	3	3	3	1	1	PADANG	SUMATERA BARAT
11	0248	3.55341	3.55341	1	5					4	3	3	3	1	1	PADANG	SUMATERA BARAT
12	0249	10.6602	10.6602	1	4	1	3	2		3	4	3		1	7	JAKBAR	DKI JAKARTA
12	0250	10.6602	10.6602	1	4	1	3	2		3	4	3		1	7	JAKBAR	DKI JAKARTA
12	0251	10.6602	10.6602	1	4	1	3	2		3	4	3		1	7	JAKBAR	DKI JAKARTA
12	0252	10.6602	10.6602	1	4	1	3	2		3	4	3		1	7	JAKBAR	DKI JAKARTA
12	0253	10.6602	10.6602	1	4	1	3	2		3	4	3		1	7	JAKBAR	DKI JAKARTA
12	0254	10.6602	10.6602	1	4	1	3	2		3	4	3		1	7	JAKBAR	DKI JAKARTA
12	0255			1	1	1	1	1	2	5	5	5	1	0		JAMBI	JAMBI
12	0256			1	1	1	1	1	2	5	5	5	1	0		JAMBI	JAMBI
12	0257			1	1	1	1	1	2	5	5	5	1	0		JAMBI	JAMBI
12	0258			1	1	1	1	1	2	5	5	5	1	0		JAMBI	JAMBI
12	0259			1	1	1	1	1	2	5	5	5	1	0		JAMBI	JAMBI
12	0260	7.10682	8.52818	1	1	1	2	2	2	5	5	5	1	0	3	TASIKMALAYA	JAWA BARAT
12	0261	7.10682	8.52818	1	1	1	2	2	2	5	5	5	1	0	3	TASIKMALAYA	JAWA BARAT
12	0262	7.10682	8.52818	1	1	1	2	2	2	5	5	5	1	0	3	TASIKMALAYA	JAWA BARAT
12	0263	7.10682	8.52818	1	1	1	2	2	2	5	5	5	1	0	3	TASIKMALAYA	JAWA BARAT
12	0264	7.10682	8.52818	1	1	1	2	2	2	5	5	5	1	0	3	TASIKMALAYA	JAWA BARAT
12	0265	7.10682	8.52818	1	1	1	2	2	2	5	5	5	1	0	3	TASIKMALAYA	JAWA BARAT
12	0266	7.10682		2	2	1	3	1	2	5	4	4	2	0	3	AMBON	MALUKU
12	0267	7.10682		2	2	1	3	1	2	5	4	4	2	0	3	AMBON	MALUKU
12	0268	7.10682		2	2	1	3	1	2	5	4	4	2	0	3	AMBON	MALUKU
12	0269	10.6602	14.2136	1	1	1	1	1	2	4	4	4	2	0	7	PADANG	SUMATERA BARAT
12	0270	10.6602	14.2136	1	1	1	1	1	2	4	4	4	2	0	7	PADANG	SUMATERA BARAT
13	0271	17.767	17.767	5	1	1	2	1	1	4	3	4	1	0	10	JAKBAR	DKI JAKARTA
13	0272	17.767	17.767	5	1	1	2	1	1	4	3	4	1	0	10	JAKBAR	DKI JAKARTA
13	0273	17.767	17.767	5	1	1	2	1	1	4	3	4	1	0	10	JAKBAR	DKI JAKARTA
13	0274	17.767	17.767	5	1	1	2	1	1	4	3	4	1	0	10	JAKBAR	DKI JAKARTA
13	0275	17.767	17.767	5	1	1	2	1	1	4	3	4	1	0	10	JAKBAR	DKI JAKARTA
13	0276	17.767	17.767	5	1	1	2	1	1	4	3	4	1	0	10	JAKBAR	DKI JAKARTA
13	0277	17.767	17.767	5	1	1	2	1	1	4	3	4	1	0	10	JAKBAR	DKI JAKARTA
13	0278	17.767	17.767	5	1	1	2	1	1	4	3	4	1	0	10	JAKBAR	DKI JAKARTA
13	0279			1	1	1	1	1	1	4	4	4	1	0		JAMBI	JAMBI
13	0280			1	1	1	1	1	1	4	4	4	1	0		JAMBI	JAMBI
13	0281			1	1	1	1	1	1	4	4	4	1	0		JAMBI	JAMBI
13	0282	12.0816	7.10682	1	1	1	2	2		5	5	5	1	0	9	TASIKMALAYA	JAWA BARAT
13	0283	12.0816	7.10682	1	1	1	2	2		5	5	5	1	0	9	TASIKMALAYA	JAWA BARAT
13	0284	12.0816	7.10682	1	1	1	2	2		5	5	5	1	0	9	TASIKMALAYA	JAWA BARAT
13	0285	12.0816	7.10682	1	1	1	2	2		5	5	5	1	0	9	TASIKMALAYA	JAWA BARAT
13	0286	12.0816	7.10682	1	1	1	2	2		5	5	5	1	0	9	TASIKMALAYA	JAWA BARAT
13	0287	12.0816	7.10682	1	1	1	2	2		5	5	5	1	0	9	TASIKMALAYA	JAWA BARAT
13	0288	12.0816	7.10682	1	1	1	2	2		5	5	5	1	0	9	TASIKMALAYA	JAWA BARAT
13	0289	12.0816	7.10682	1	1	1	2	2		5	5	5	1	0	9	TASIKMALAYA	JAWA BARAT
13	0290	4.26409	3.55341	1	4		4	2	4	3	3	1	2	0	2	AMBON	MALUKU
13	0291	4.26409	3.55341	1	4		4	2	4	3	3	1	2	0	2	AMBON	MALUKU
13	0292	4.26409	3.55341	1	4		4	2	4	3	3	1	2	0	2	AMBON	MALUKU
13	0293	10.6602	21.3204	1	1	1	1	1	2	4	4	5	1	0	7	PADANG	SUMATERA BARAT
13	0294	10.6602	21.3204	1	1	1	1	1	2	4	4	5	1	0	7	PADANG	SUMATERA BARAT
14	0295	14.2136	10.6602	5	1	4	2	1	2	3	3	4	3	0	9	JAKBAR	DKI JAKARTA
14	0296	14.2136	10.6602	5	1	4	2	1	2	3	3	4	3	0	9	JAKBAR	DKI JAKARTA
14	0297	14.2136	10.6602	5	1	4	2	1	2	3	3	4	3	0	9	JAKBAR	DKI JAKARTA
14	0298	14.2136	10.6602	5	1	4	2	1	2	3	3	4	3	0	9	JAKBAR	DKI JAKARTA
14	0299	14.2136	10.6602	5	1	4	2	1	2	3	3	4	3	0	9	JAKBAR	DKI JAKARTA
14	0300	14.2136	10.6602	5	1	4	2	1	2	3	3	4	3	0	9	JAKBAR	DKI JAKARTA
14	0301	14.2136	10.6602	5	1	4	2	1	2	3	3	4	3	0	9	JAKBAR	DKI JAKARTA
14	0302	10.6602		1	1	1	1	1	1	5	5	5	1	0	7	JAMBI	JAMBI
14	0303	10.6602		1	1	1	1	1	1	5	5	5	1	0	7	JAMBI	JAMBI
14	0304	10.6602		1	1	1	1	1	1	5	5	5	1	0	7	JAMBI	JAMBI
14	0305	10.6602		1	1	1	1	1	1	5	5	5	1	0	7	JAMBI	JAMBI
14	0306	7.10682	3.55341	1	1	1	1	1	1	3	4	4	1	0	3	TASIKMALAYA	JAWA BARAT
14	0307	7.10682	3.55341	1	1	1	1	1	1	3	4	4	1	0	3	TASIKMALAYA	JAWA BARAT
14	0308	7.10682	3.55341	1	1	1	1	1	1	3	4	4	1	0	3	TASIKMALAYA	JAWA BARAT
14	0309	7.10682	3.55341	1	1	1	1	1	1	3	4	4	1	0	3	TASIKMALAYA	JAWA BARAT
14	0310	7.10682	3.55341	1	1	1	1	1	1	3	4	4	1	0	3	TASIKMALAYA	JAWA BARAT
14	0311	7.10682	3.55341	1	1	1	1	1	1	3	4	4	1	0	3	TASIKMALAYA	JAWA BARAT
14	0312	7.10682	3.55341	1	1	1	1	1	1	3	4	4	1	0	3	TASIKMALAYA	JAWA BARAT
14	0313	7.10682	10.6602	2	4					5	3	5	1	1	3	AMBON	MALUKU
14	0314	7.10682	10.6602	2	4					5	3	5	1	1	3	AMBON	MALUKU
14	0315	7.10682	10.6602	2	4					5	3	5	1	1	3	AMBON	MALUKU
14	0316	7.10682	10.6602	2	4					5	3	5	1	1	3	AMBON	MALUKU
14	0317	7.10682	10.6602	2	4					5	3	5	1	1	3	AMBON	MALUKU
14	0318	7.10682	10.6602	2	4					5	3	5	1	1	3	AMBON	MALUKU
14	0319	7.10682	10.6602	2	4					5	3	5	1	1	3	AMBON	MALUKU
14	0320	5.68545	7.10682	1	1	1	4	1	2	5	4	5	1	0	3	PADANG	SUMATERA BARAT
14	0321	5.68545	7.10682	1	1	1	4	1	2	5	4	5	1	0	3	PADANG	SUMATERA BARAT
14	0322	5.68545	7.10682	1	1	1	4	1	2	5	4	5	1	0	3	PADANG	SUMATERA BARAT
15	0323	7.10682	7.10682	6	1	1	1	1		3	3	3	2	0	3	JAKBAR	DKI JAKARTA
15	0324	7.10682	7.10682	6	1	1	1	1		3	3	3	2	0	3	JAKBAR	DKI JAKARTA
15	0325	7.10682	7.10682	6	1	1	1	1		3	3	3	2	0	3	JAKBAR	DKI JAKARTA
15	0326	7.10682	7.10682	6	1	1	1	1		3	3	3	2	0	3	JAKBAR	DKI JAKARTA
15	0327	7.10682		1	1	1	1	1	2	5	5	5	1	0	3	JAMBI	JAMBI
15	0328	7.10682		1	1	1	1	1	2	5	5	5	1	0	3	JAMBI	JAMBI
15	0329	7.10682		1	1	1	1	1	2	5	5	5	1	0	3	JAMBI	JAMBI
15	0330	7.10682		1	1	1	1	1	2	5	5	5	1	0	3	JAMBI	JAMBI
15	0331	7.10682	8.52818	1	1	1	1	2		4	4	3	1	0	3	TASIKMALAYA	JAWA BARAT
15	0332	7.10682	8.52818	1	1	1	1	2		4	4	3	1	0	3	TASIKMALAYA	JAWA BARAT
15	0333	7.10682	8.52818	1	1	1	1	2		4	4	3	1	0	3	TASIKMALAYA	JAWA BARAT
15	0334	7.10682	8.52818	1	1	1	1	2		4	4	3	1	0	3	TASIKMALAYA	JAWA BARAT
15	0335	3.55341		1	3	1	2	1	1	4	3	4	2	0	1	AMBON	MALUKU
15	0336	3.55341		1	3	1	2	1	1	4	3	4	2	0	1	AMBON	MALUKU
15	0337	3.55341		1	3	1	2	1	1	4	3	4	2	0	1	AMBON	MALUKU
15	0338	10.6602	14.2136	1	4					4	5	5	1	1	7	PADANG	SUMATERA BARAT
15	0339	10.6602	14.2136	1	4					4	5	5	1	1	7	PADANG	SUMATERA BARAT
15	0340	10.6602	14.2136	1	4					4	5	5	1	1	7	PADANG	SUMATERA BARAT
15	0341	10.6602	14.2136	1	4					4	5	5	1	1	7	PADANG	SUMATERA BARAT
15	0342	10.6602	14.2136	1	4					4	5	5	1	1	7	PADANG	SUMATERA BARAT
15	0343	10.6602	14.2136	1	4					4	5	5	1	1	7	PADANG	SUMATERA BARAT
16	0344	10.6602	10.6602	3	1	1	2	2		3	4	4	4	0	7	JAKBAR	DKI JAKARTA
16	0345	10.6602	10.6602	3	1	1	2	2		3	4	4	4	0	7	JAKBAR	DKI JAKARTA
16	0346	10.6602	10.6602	3	1	1	2	2		3	4	4	4	0	7	JAKBAR	DKI JAKARTA
16	0347	10.6602	10.6602	3	1	1	2	2		3	4	4	4	0	7	JAKBAR	DKI JAKARTA
16	0348	10.6602	10.6602	3	1	1	2	2		3	4	4	4	0	7	JAKBAR	DKI JAKARTA
16	0349	10.6602	10.6602	3	1	1	2	2		3	4	4	4	0	7	JAKBAR	DKI JAKARTA
16	0350	10.6602	10.6602	3	1	1	2	2		3	4	4	4	0	7	JAKBAR	DKI JAKARTA
16	0351	10.6602	10.6602	3	1	1	2	2		3	4	4	4	0	7	JAKBAR	DKI JAKARTA
16	0352	7.10682		1	1	1	1	1	1	5	5	5	1	0	3	JAMBI	JAMBI
16	0353	7.10682		1	1	1	1	1	1	5	5	5	1	0	3	JAMBI	JAMBI
16	0354	7.10682		1	1	1	1	1	1	5	5	5	1	0	3	JAMBI	JAMBI
16	0355	7.10682		1	1	1	1	1	1	5	5	5	1	0	3	JAMBI	JAMBI
16	0356	7.10682		1	1	1	1	1	1	5	5	5	1	0	3	JAMBI	JAMBI
16	0357	7.10682		1	1	1	1	1	1	5	5	5	1	0	3	JAMBI	JAMBI
16	0358	4.97477	5.68545	1	1	1	1	2		3	4	3	1	0	2	TASIKMALAYA	JAWA BARAT
16	0359	4.97477	5.68545	1	1	1	1	2		3	4	3	1	0	2	TASIKMALAYA	JAWA BARAT
16	0360	4.97477	5.68545	1	1	1	1	2		3	4	3	1	0	2	TASIKMALAYA	JAWA BARAT
16	0361	4.97477	5.68545	1	1	1	1	2		3	4	3	1	0	2	TASIKMALAYA	JAWA BARAT
16	0362	4.97477	5.68545	1	1	1	1	2		3	4	3	1	0	2	TASIKMALAYA	JAWA BARAT
16	0363	4.97477	5.68545	1	1	1	1	2		3	4	3	1	0	2	TASIKMALAYA	JAWA BARAT
16	0364	4.97477	5.68545	1	1	1	1	2		3	4	3	1	0	2	TASIKMALAYA	JAWA BARAT
16	0365	4.97477	5.68545	1	1	1	1	2		3	4	3	1	0	2	TASIKMALAYA	JAWA BARAT
16	0366	3.55341	7.10682	1	1	1		1	1	4	3	3	2	0	1	AMBON	MALUKU
16	0367	3.55341	7.10682	1	1	1		1	1	4	3	3	2	0	1	AMBON	MALUKU
16	0368	3.55341	7.10682	1	1	1		1	1	4	3	3	2	0	1	AMBON	MALUKU
16	0369	3.55341	7.10682	1	1	1		1	1	4	3	3	2	0	1	AMBON	MALUKU
16	0370	4.97477	7.10682	1	5					3	4	4	2	1	2	PADANG	SUMATERA BARAT
16	0371	4.97477	7.10682	1	5					3	4	4	2	1	2	PADANG	SUMATERA BARAT
16	0372	4.97477	7.10682	1	5					3	4	4	2	1	2	PADANG	SUMATERA BARAT
16	0373	4.97477	7.10682	1	5					3	4	4	2	1	2	PADANG	SUMATERA BARAT
16	0374	4.97477	7.10682	1	5					3	4	4	2	1	2	PADANG	SUMATERA BARAT
17	0375	7.10682	7.10682	6	1	1	2	1	2	4	4	5	1	1	3	JAKBAR	DKI JAKARTA
17	0376	7.10682	7.10682	6	1	1	2	1	2	4	4	5	1	1	3	JAKBAR	DKI JAKARTA
17	0377	7.10682	7.10682	6	1	1	2	1	2	4	4	5	1	1	3	JAKBAR	DKI JAKARTA
17	0378	7.10682	7.10682	6	1	1	2	1	2	4	4	5	1	1	3	JAKBAR	DKI JAKARTA
17	0379	7.10682	7.10682	6	1	1	2	1	2	4	4	5	1	1	3	JAKBAR	DKI JAKARTA
17	0380			1	1	1	2	1	2	4	5	5	1	0		JAMBI	JAMBI
17	0381			1	1	1	2	1	2	4	5	5	1	0		JAMBI	JAMBI
17	0382			1	1	1	2	1	2	5	5	5	1	0		TASIKMALAYA	JAWA BARAT
17	0383			1	1	1	2	1	2	5	5	5	1	0		TASIKMALAYA	JAWA BARAT
17	0384			1	1	1	2	1	2	5	5	5	1	0		TASIKMALAYA	JAWA BARAT
17	0385			1	1	1	2	1	2	5	5	5	1	0		TASIKMALAYA	JAWA BARAT
17	0386			1	1	1	2	1	2	5	5	5	1	0		TASIKMALAYA	JAWA BARAT
17	0387	7.10682		1	2					4	3	5	1	0	3	AMBON	MALUKU
17	0388	7.10682		1	2					4	3	5	1	0	3	AMBON	MALUKU
17	0389	7.10682		1	2					4	3	5	1	0	3	AMBON	MALUKU
17	0390	7.10682		1	2					4	3	5	1	0	3	AMBON	MALUKU
17	0391	3.55341	3.55341	1	4	1	1	2	2	3	3	4	2	1	1	PADANG	SUMATERA BARAT
17	0392	3.55341	3.55341	1	4	1	1	2	2	3	3	4	2	1	1	PADANG	SUMATERA BARAT
17	0393	3.55341	3.55341	1	4	1	1	2	2	3	3	4	2	1	1	PADANG	SUMATERA BARAT
17	0394	3.55341	3.55341	1	4	1	1	2	2	3	3	4	2	1	1	PADANG	SUMATERA BARAT
18	0395	10.6602	10.6602	5	1	4	2	1	2	3	3	4	3	0	7	JAKBAR	DKI JAKARTA
18	0396	10.6602	10.6602	5	1	4	2	1	2	3	3	4	3	0	7	JAKBAR	DKI JAKARTA
18	0397	10.6602	10.6602	5	1	4	2	1	2	3	3	4	3	0	7	JAKBAR	DKI JAKARTA
18	0398	10.6602	10.6602	5	1	4	2	1	2	3	3	4	3	0	7	JAKBAR	DKI JAKARTA
18	0399	10.6602	10.6602	5	1	4	2	1	2	3	3	4	3	0	7	JAKBAR	DKI JAKARTA
18	0400	3.55341	7.10682	1	1	1	2	1	2	5	5	5	1	0	1	JAMBI	JAMBI
18	0401	3.55341	7.10682	1	1	1	2	1	2	5	5	5	1	0	1	JAMBI	JAMBI
18	0402	4.97477	6.39613	1	1	1	3	1	2	5	5	5	1	0	2	TASIKMALAYA	JAWA BARAT
18	0403	4.97477	6.39613	1	1	1	3	1	2	5	5	5	1	0	2	TASIKMALAYA	JAWA BARAT
18	0404	4.97477	6.39613	1	1	1	3	1	2	5	5	5	1	0	2	TASIKMALAYA	JAWA BARAT
18	0405	4.97477	6.39613	1	1	1	3	1	2	5	5	5	1	0	2	TASIKMALAYA	JAWA BARAT
18	0406	4.97477	6.39613	1	1	1	3	1	2	5	5	5	1	0	2	TASIKMALAYA	JAWA BARAT
18	0407	3.55341		1	1	1	2	1	2	4	3	4	2	0	1	AMBON	MALUKU
18	0408	3.55341		1	1	1	2	1	2	4	3	4	2	0	1	AMBON	MALUKU
18	0409	3.55341		1	1	1	2	1	2	4	3	4	2	0	1	AMBON	MALUKU
18	0410	3.55341		1	1	1	2	1	2	4	3	4	2	0	1	AMBON	MALUKU
18	0411	3.55341		1	1	1	2	1	2	4	3	4	2	0	1	AMBON	MALUKU
18	0412	3.55341	3.55341	1	4					4	5	5	1	1	1	PADANG	SUMATERA BARAT
18	0413	3.55341	3.55341	1	4					4	5	5	1	1	1	PADANG	SUMATERA BARAT
19	0414	10.6602	21.3204		1	1	4		1	5	5	5	1	0	7	JAKBAR	DKI JAKARTA
19	0415	10.6602	21.3204		1	1	4		1	5	5	5	1	0	7	JAKBAR	DKI JAKARTA
19	0416	10.6602	21.3204		1	1	4		1	5	5	5	1	0	7	JAKBAR	DKI JAKARTA
19	0417	10.6602	21.3204		1	1	4		1	5	5	5	1	0	7	JAKBAR	DKI JAKARTA
19	0418	10.6602	21.3204		1	1	4		1	5	5	5	1	0	7	JAKBAR	DKI JAKARTA
19	0419	10.6602	21.3204		1	1	4		1	5	5	5	1	0	7	JAKBAR	DKI JAKARTA
19	0420	10.6602	21.3204		1	1	4		1	5	5	5	1	0	7	JAKBAR	DKI JAKARTA
19	0421	10.6602	21.3204		1	1	4		1	5	5	5	1	0	7	JAKBAR	DKI JAKARTA
19	0422	10.6602	21.3204		1	1	4		1	5	5	5	1	0	7	JAKBAR	DKI JAKARTA
19	0423	4.97477	10.6602	1	4	1	1	1	1	4	4	4	1	1	2	MUARO JAMBI	JAMBI
19	0424	4.97477	10.6602	1	4	1	1	1	1	4	4	4	1	1	2	MUARO JAMBI	JAMBI
19	0425	4.97477	10.6602	1	4	1	1	1	1	4	4	4	1	1	2	MUARO JAMBI	JAMBI
19	0426	4.97477	10.6602	1	4	1	1	1	1	4	4	4	1	1	2	MUARO JAMBI	JAMBI
19	0427	4.97477	10.6602	1	4	1	1	1	1	4	4	4	1	1	2	MUARO JAMBI	JAMBI
19	0428	14.2136	17.767	1	1	1	2	1	2	5	5	5	1	0	9	TASIKMALAYA	JAWA BARAT
19	0429	14.2136	17.767	1	1	1	2	1	2	5	5	5	1	0	9	TASIKMALAYA	JAWA BARAT
19	0430	14.2136	17.767	1	1	1	2	1	2	5	5	5	1	0	9	TASIKMALAYA	JAWA BARAT
19	0431	14.2136	17.767	1	1	1	2	1	2	5	5	5	1	0	9	TASIKMALAYA	JAWA BARAT
19	0432	14.2136	17.767	1	1	1	2	1	2	5	5	5	1	0	9	TASIKMALAYA	JAWA BARAT
19	0433	14.2136	17.767	1	1	1	2	1	2	5	5	5	1	0	9	TASIKMALAYA	JAWA BARAT
19	0434	14.2136	17.767	1	1	1	2	1	2	5	5	5	1	0	9	TASIKMALAYA	JAWA BARAT
19	0435	14.2136	17.767	1	1	1	2	1	2	5	5	5	1	0	9	TASIKMALAYA	JAWA BARAT
19	0436	14.2136	17.767	1	1	1	2	1	2	5	5	5	1	0	9	TASIKMALAYA	JAWA BARAT
19	0437	7.10682		1	1	1	3	1	2	4	3	4	1	0	3	AMBON	MALUKU
19	0438	7.10682		1	1	1	3	1	2	4	3	4	1	0	3	AMBON	MALUKU
19	0439	7.10682		1	1	1	3	1	2	4	3	4	1	0	3	AMBON	MALUKU
19	0440	7.10682		1	1	1	3	1	2	4	3	4	1	0	3	AMBON	MALUKU
19	0441	7.10682		1	1	1	3	1	2	4	3	4	1	0	3	AMBON	MALUKU
19	0442	3.55341	4.97477	1	4					3	5	4	1	1	1	PADANG	SUMATERA BARAT
19	0443	3.55341	4.97477	1	4					3	5	4	1	1	1	PADANG	SUMATERA BARAT
19	0444	3.55341	4.97477	1	4					3	5	4	1	1	1	PADANG	SUMATERA BARAT
19	0445	3.55341	4.97477	1	4					3	5	4	1	1	1	PADANG	SUMATERA BARAT
19	0446	3.55341	4.97477	1	4					3	5	4	1	1	1	PADANG	SUMATERA BARAT
19	0447	3.55341	4.97477	1	4					3	5	4	1	1	1	PADANG	SUMATERA BARAT
20	0448	5.33011	7.10682	5	1	4	2	1	2	4	3	4	1	0	3	JAKBAR	DKI JAKARTA
20	0449	5.33011	7.10682	5	1	4	2	1	2	4	3	4	1	0	3	JAKBAR	DKI JAKARTA
20	0450	5.33011	7.10682	5	1	4	2	1	2	4	3	4	1	0	3	JAKBAR	DKI JAKARTA
20	0451	5.33011	7.10682	5	1	4	2	1	2	4	3	4	1	0	3	JAKBAR	DKI JAKARTA
20	0452	4.97477	7.10682	1	4	1	1	1	1	4	4	4	1	1	2	MUARO JAMBI	JAMBI
20	0453	4.97477	7.10682	1	4	1	1	1	1	4	4	4	1	1	2	MUARO JAMBI	JAMBI
20	0454	4.97477	7.10682	1	4	1	1	1	1	4	4	4	1	1	2	MUARO JAMBI	JAMBI
20	0455	4.97477	7.10682	1	4	1	1	1	1	4	4	4	1	1	2	MUARO JAMBI	JAMBI
20	0456			2	1	1	2	1	2	5	5	5	1	0		TASIKMALAYA	JAWA BARAT
20	0457			2	1	1	2	1	2	5	5	5	1	0		TASIKMALAYA	JAWA BARAT
20	0458			2	1	1	2	1	2	5	5	5	1	0		TASIKMALAYA	JAWA BARAT
20	0459			2	1	1	2	1	2	5	5	5	1	0		TASIKMALAYA	JAWA BARAT
20	0460	5.68545	7.10682	1	4	1	2	1	1	4	3	4	2	0	3	AMBON	MALUKU
20	0461	5.68545	7.10682	1	4	1	2	1	1	4	3	4	2	0	3	AMBON	MALUKU
20	0462	5.68545	7.10682	1	4	1	2	1	1	4	3	4	2	0	3	AMBON	MALUKU
20	0463	3.55341	3.55341	1	1	1	4	1	2	5	4	4	1	0	1	PADANG	SUMATERA BARAT
20	0464	3.55341	3.55341	1	1	1	4	1	2	5	4	4	1	0	1	PADANG	SUMATERA BARAT
21	0465			6	1	1	1	1		3	3	4	3	0		JAKBAR	DKI JAKARTA
21	0466			6	1	1	1	1		3	3	4	3	0		JAKBAR	DKI JAKARTA
21	0467			6	1	1	1	1		3	3	4	3	0		JAKBAR	DKI JAKARTA
21	0468	4.97477	4.97477	1	4					4	3	5	1	1	2	JAMBI	JAMBI
21	0469	4.97477	4.97477	1	4					4	3	5	1	1	2	JAMBI	JAMBI
21	0470	4.97477	4.97477	1	4					4	3	5	1	1	2	JAMBI	JAMBI
21	0471	4.97477	4.97477	1	4					4	3	5	1	1	2	JAMBI	JAMBI
21	0472			2	1	1	2	2		5	5	5	1	0		TASIKMALAYA	JAWA BARAT
21	0473			2	1	1	2	2		5	5	5	1	0		TASIKMALAYA	JAWA BARAT
21	0474			2	1	1	2	2		5	5	5	1	0		TASIKMALAYA	JAWA BARAT
21	0475	7.10682		2	1	1	2	1	1	5	3	5	2	0	3	AMBON	MALUKU
21	0476	7.10682		2	1	1	2	1	1	5	3	5	2	0	3	AMBON	MALUKU
21	0477	7.10682		2	1	1	2	1	1	5	3	5	2	0	3	AMBON	MALUKU
21	0478	7.10682		2	1	1	2	1	1	5	3	5	2	0	3	AMBON	MALUKU
21	0479	7.10682		2	1	1	2	1	1	5	3	5	2	0	3	AMBON	MALUKU
21	0480	7.10682		2	1	1	2	1	1	5	3	5	2	0	3	AMBON	MALUKU
21	0481	5.68545	5.68545	1	1	1	1	1	2	3	4	5	1	0	3	PADANG	SUMATERA BARAT
21	0482	5.68545	5.68545	1	1	1	1	1	2	3	4	5	1	0	3	PADANG	SUMATERA BARAT
21	0483	5.68545	5.68545	1	1	1	1	1	2	3	4	5	1	0	3	PADANG	SUMATERA BARAT
21	0484	5.68545	5.68545	1	1	1	1	1	2	3	4	5	1	0	3	PADANG	SUMATERA BARAT
21	0485	5.68545	5.68545	1	1	1	1	1	2	3	4	5	1	0	3	PADANG	SUMATERA BARAT
22	0486	10.6602	14.2136	5	1	1	2	1	1	3	3	3	2	0	7	JAKBAR	DKI JAKARTA
22	0487	10.6602	14.2136	5	1	1	2	1	1	3	3	3	2	0	7	JAKBAR	DKI JAKARTA
22	0488	10.6602	14.2136	5	1	1	2	1	1	3	3	3	2	0	7	JAKBAR	DKI JAKARTA
22	0489	10.6602	14.2136	5	1	1	2	1	1	3	3	3	2	0	7	JAKBAR	DKI JAKARTA
22	0490	10.6602	14.2136	5	1	1	2	1	1	3	3	3	2	0	7	JAKBAR	DKI JAKARTA
22	0491	10.6602	14.2136	5	1	1	2	1	1	3	3	3	2	0	7	JAKBAR	DKI JAKARTA
22	0492	10.6602	14.2136	5	1	1	2	1	1	3	3	3	2	0	7	JAKBAR	DKI JAKARTA
22	0493	7.10682	21.3204	1	2					3	4	5	1	1	3	JAMBI	JAMBI
22	0494	7.10682	21.3204	1	2					3	4	5	1	1	3	JAMBI	JAMBI
22	0495			1	1	1	1	2		4	4	3	1	0		TASIKMALAYA	JAWA BARAT
22	0496			1	1	1	1	2		4	4	3	1	0		TASIKMALAYA	JAWA BARAT
22	0497			1	1	1	1	2		4	4	3	1	0		TASIKMALAYA	JAWA BARAT
22	0498			1	1	1	1	2		4	4	3	1	0		TASIKMALAYA	JAWA BARAT
22	0499			1	1	1	1	2		4	4	3	1	0		TASIKMALAYA	JAWA BARAT
22	0500			1	1	1	1	2		4	4	3	1	0		TASIKMALAYA	JAWA BARAT
22	0501			1	1	1	1	2		4	4	3	1	0		TASIKMALAYA	JAWA BARAT
22	0502	3.55341		1	1	1	3	1	1	5	3	5	2	0	1	AMBON	MALUKU
22	0503	3.55341		1	1	1	3	1	1	5	3	5	2	0	1	AMBON	MALUKU
22	0504	3.55341		1	1	1	3	1	1	5	3	5	2	0	1	AMBON	MALUKU
22	0505	7.10682	7.10682	1	4					5	4	5	2	1	3	PADANG	SUMATERA BARAT
22	0506	7.10682	7.10682	1	4					5	4	5	2	1	3	PADANG	SUMATERA BARAT
22	0507	7.10682	7.10682	1	4					5	4	5	2	1	3	PADANG	SUMATERA BARAT
23	0508	14.2136	21.3204	1	1	1	1	1	1	4	4	4	1	0	9	JAKBAR	DKI JAKARTA
23	0509	14.2136	21.3204	1	1	1	1	1	1	4	4	4	1	0	9	JAKBAR	DKI JAKARTA
23	0510	14.2136	21.3204	1	1	1	1	1	1	4	4	4	1	0	9	JAKBAR	DKI JAKARTA
23	0511	14.2136	21.3204	1	1	1	1	1	1	4	4	4	1	0	9	JAKBAR	DKI JAKARTA
23	0512	14.2136	21.3204	1	1	1	1	1	1	4	4	4	1	0	9	JAKBAR	DKI JAKARTA
23	0513	14.2136	21.3204	1	1	1	1	1	1	4	4	4	1	0	9	JAKBAR	DKI JAKARTA
23	0514	14.2136	21.3204	1	1	1	1	1	1	4	4	4	1	0	9	JAKBAR	DKI JAKARTA
23	0515	14.2136	21.3204	1	1	1	1	1	1	4	4	4	1	0	9	JAKBAR	DKI JAKARTA
23	0516	14.2136	21.3204	1	1	1	1	1	1	4	4	4	1	0	9	JAKBAR	DKI JAKARTA
23	0517	14.2136	21.3204	1	1	1	1	1	1	4	4	4	1	0	9	JAKBAR	DKI JAKARTA
23	0518	7.10682	14.2136	1	1	2	1	1	1	2	4	4	1	0	3	JAMBI	JAMBI
23	0519	7.10682	14.2136	1	1	2	1	1	1	2	4	4	1	0	3	JAMBI	JAMBI
23	0520	7.10682	14.2136	1	1	2	1	1	1	2	4	4	1	0	3	JAMBI	JAMBI
23	0521	7.10682	14.2136	1	1	2	1	1	1	2	4	4	1	0	3	JAMBI	JAMBI
23	0522	7.10682	14.2136	1	1	2	1	1	1	2	4	4	1	0	3	JAMBI	JAMBI
23	0523	7.10682	14.2136	1	1	2	1	1	1	2	4	4	1	0	3	JAMBI	JAMBI
23	0524	3.55341	4.26409	1	1	1	1	2		4	5	5	1	0	1	TASIKMALAYA	JAWA BARAT
23	0525	3.55341	4.26409	1	1	1	1	2		4	5	5	1	0	1	TASIKMALAYA	JAWA BARAT
23	0526	3.55341	4.26409	1	1	1	1	2		4	5	5	1	0	1	TASIKMALAYA	JAWA BARAT
23	0527	3.55341	4.26409	1	1	1	1	2		4	5	5	1	0	1	TASIKMALAYA	JAWA BARAT
23	0528	3.55341	4.26409	1	1	1	1	2		4	5	5	1	0	1	TASIKMALAYA	JAWA BARAT
23	0529	3.55341	4.26409	1	1	1	1	2		4	5	5	1	0	1	TASIKMALAYA	JAWA BARAT
23	0530	3.55341	4.26409	1	1	1	1	2		4	5	5	1	0	1	TASIKMALAYA	JAWA BARAT
23	0531	3.55341	4.26409	1	1	1	1	2		4	5	5	1	0	1	TASIKMALAYA	JAWA BARAT
23	0532	3.55341	4.26409	1	1	1	1	2		4	5	5	1	0	1	TASIKMALAYA	JAWA BARAT
23	0533	3.55341	4.26409	1	1	1	1	2		4	5	5	1	0	1	TASIKMALAYA	JAWA BARAT
23	0534	2.13204	14.2136	2	1	1	3	2		5	3	5	2	0	1	AMBON	MALUKU
23	0535	2.13204	14.2136	2	1	1	3	2		5	3	5	2	0	1	AMBON	MALUKU
23	0536	7.10682	7.10682	1	1	1	1	1	2	3	4	4	1	0	3	PADANG	SUMATERA BARAT
23	0537	7.10682	7.10682	1	1	1	1	1	2	3	4	4	1	0	3	PADANG	SUMATERA BARAT
23	0538	7.10682	7.10682	1	1	1	1	1	2	3	4	4	1	0	3	PADANG	SUMATERA BARAT
23	0539	7.10682	7.10682	1	1	1	1	1	2	3	4	4	1	0	3	PADANG	SUMATERA BARAT
24	0540	10.6602	17.767	1	1	1	1	1	1	2	4	5	1	0	7	JAKSEL	DKI JAKARTA
24	0541	10.6602	17.767	1	1	1	1	1	1	2	4	5	1	0	7	JAKSEL	DKI JAKARTA
24	0542	10.6602	17.767	1	1	1	1	1	1	2	4	5	1	0	7	JAKSEL	DKI JAKARTA
24	0543	10.6602	17.767	1	1	1	1	1	1	2	4	5	1	0	7	JAKSEL	DKI JAKARTA
24	0544	10.6602	17.767	1	1	1	1	1	1	2	4	5	1	0	7	JAKSEL	DKI JAKARTA
24	0545	3.55341	28.4273	2	1	1	1	1	1	4	4	4	1	0	1	JAMBI	JAMBI
24	0546	3.55341	28.4273	2	1	1	1	1	1	4	4	4	1	0	1	JAMBI	JAMBI
24	0547	3.55341	28.4273	2	1	1	1	1	1	4	4	4	1	0	1	JAMBI	JAMBI
24	0548	3.55341	28.4273	2	1	1	1	1	1	4	4	4	1	0	1	JAMBI	JAMBI
24	0549			2	1	1	2	1	2	5	5	5	1	0		TASIKMALAYA	JAWA BARAT
24	0550			2	1	1	2	1	2	5	5	5	1	0		TASIKMALAYA	JAWA BARAT
24	0551			2	1	1	2	1	2	5	5	5	1	0		TASIKMALAYA	JAWA BARAT
24	0552	7.10682	35.5341	1	1	1	2	1	1	4	4	4	1	0	3	AMBON	MALUKU
24	0553	7.10682	35.5341	1	1	1	2	1	1	4	4	4	1	0	3	AMBON	MALUKU
24	0554	7.10682	35.5341	1	1	1	2	1	1	4	4	4	1	0	3	AMBON	MALUKU
24	0555	7.10682	35.5341	1	1	1	2	1	1	4	4	4	1	0	3	AMBON	MALUKU
24	0556	7.10682	35.5341	1	1	1	2	1	1	4	4	4	1	0	3	AMBON	MALUKU
24	0557	7.10682	35.5341	1	1	1	2	1	1	4	4	4	1	0	3	AMBON	MALUKU
24	0558	7.10682	35.5341	1	1	1	2	1	1	4	4	4	1	0	3	AMBON	MALUKU
24	0559	7.10682	7.10682	1	1	1	4	1	1	3	4	4	2	0	3	PADANG	SUMATERA BARAT
24	0560	7.10682	7.10682	1	1	1	4	1	1	3	4	4	2	0	3	PADANG	SUMATERA BARAT
24	0561	7.10682	7.10682	1	1	1	4	1	1	3	4	4	2	0	3	PADANG	SUMATERA BARAT
24	0562	7.10682	7.10682	1	1	1	4	1	1	3	4	4	2	0	3	PADANG	SUMATERA BARAT
25	0563	3.55341	21.3204	1	4	1	3	2		4	4	4	1	1	1	JAKSEL	DKI JAKARTA
25	0564	3.55341	21.3204	1	4	1	3	2		4	4	4	1	1	1	JAKSEL	DKI JAKARTA
25	0565	3.55341	21.3204	1	4	1	3	2		4	4	4	1	1	1	JAKSEL	DKI JAKARTA
25	0566	10.6602	14.2136	1	1	1	1	1	1	4	4	5	1	0	7	JAMBI	JAMBI
25	0567	10.6602	14.2136	1	1	1	1	1	1	4	4	5	1	0	7	JAMBI	JAMBI
25	0568	10.6602	14.2136	1	1	1	1	1	1	4	4	5	1	0	7	JAMBI	JAMBI
25	0569	10.6602	14.2136	1	1	1	1	1	1	4	4	5	1	0	7	JAMBI	JAMBI
25	0570	10.6602	14.2136	1	1	1	1	1	1	4	4	5	1	0	7	JAMBI	JAMBI
25	0571			1	1	1	2	1	2	5	5	5	1	0		TASIKMALAYA	JAWA BARAT
25	0572			1	1	1	2	1	2	5	5	5	1	0		TASIKMALAYA	JAWA BARAT
25	0573			1	1	1	1	1	1	4	3	4	1	0		AMBON	MALUKU
25	0574			1	1	1	1	1	1	4	3	4	1	0		AMBON	MALUKU
25	0575			1	1	1	1	1	1	4	3	4	1	0		AMBON	MALUKU
25	0576			1	1	1	1	1	1	4	3	4	1	0		AMBON	MALUKU
25	0577			1	1	1	1	1	1	4	3	4	1	0		AMBON	MALUKU
25	0578			1	1	1	1	1	1	4	3	4	1	0		AMBON	MALUKU
25	0579			1	1	1	1	1	1	4	3	4	1	0		AMBON	MALUKU
25	0580	10.6602	21.3204	1	1	1	1	1	2	4	5	5	2	0	7	PADANG	SUMATERA BARAT
25	0581	10.6602	21.3204	1	1	1	1	1	2	4	5	5	2	0	7	PADANG	SUMATERA BARAT
25	0582	10.6602	21.3204	1	1	1	1	1	2	4	5	5	2	0	7	PADANG	SUMATERA BARAT
26	0583	7.10682	10.6602	1	4	1	3	2		3	4	3		1	3	JAKSEL	DKI JAKARTA
26	0584	7.10682	10.6602	1	4	1	3	2		3	4	3		1	3	JAKSEL	DKI JAKARTA
26	0585	3.55341	21.3204	3	4	1	1	1	1	4	4	5	1	1	1	JAMBI	JAMBI
26	0586	3.55341	21.3204	3	4	1	1	1	1	4	4	5	1	1	1	JAMBI	JAMBI
26	0587	3.55341	21.3204	3	4	1	1	1	1	4	4	5	1	1	1	JAMBI	JAMBI
26	0588	3.55341	21.3204	3	4	1	1	1	1	4	4	5	1	1	1	JAMBI	JAMBI
26	0589			2	1	1	2	1	2	5	5	5	1	0		TASIKMALAYA	JAWA BARAT
26	0590			2	1	1	2	1	2	5	5	5	1	0		TASIKMALAYA	JAWA BARAT
26	0591			1	1	1	1	1	1	4	3	4	1	0		AMBON	MALUKU
26	0592			1	1	1	1	1	1	4	3	4	1	0		AMBON	MALUKU
26	0593			1	1	1	1	1	1	4	3	4	1	0		AMBON	MALUKU
26	0594			1	1	1	1	1	1	4	3	4	1	0		AMBON	MALUKU
26	0595	10.6602	10.6602	1	1	1	4	1	2	3	5	4	1	0	7	PADANG	SUMATERA BARAT
26	0596	10.6602	10.6602	1	1	1	4	1	2	3	5	4	1	0	7	PADANG	SUMATERA BARAT
26	0597	10.6602	10.6602	1	1	1	4	1	2	3	5	4	1	0	7	PADANG	SUMATERA BARAT
26	0598	10.6602	10.6602	1	1	1	4	1	2	3	5	4	1	0	7	PADANG	SUMATERA BARAT
26	0599	10.6602	10.6602	1	1	1	4	1	2	3	5	4	1	0	7	PADANG	SUMATERA BARAT
27	0600	7.10682	7.10682	5	1	4	2	1	2	4	3	4	1	0	3	JAKSEL	DKI JAKARTA
27	0601	7.10682	7.10682	5	1	4	2	1	2	4	3	4	1	0	3	JAKSEL	DKI JAKARTA
27	0602	7.10682	10.6602	1	4	1	1	1	1	4	5	5	1	1	3	JAMBI	JAMBI
27	0603	7.10682	10.6602	1	4	1	1	1	1	4	5	5	1	1	3	JAMBI	JAMBI
27	0604	7.10682	10.6602	1	4	1	1	1	1	4	5	5	1	1	3	JAMBI	JAMBI
27	0605			2	1	1	2	1	2	5	5	5	1	0		TASIKMALAYA	JAWA BARAT
27	0606			2	1	1	2	1	2	5	5	5	1	0		TASIKMALAYA	JAWA BARAT
27	0607			2	1	1	2	1	2	5	5	5	1	0		TASIKMALAYA	JAWA BARAT
27	0608			2	1	1	2	1	2	5	5	5	1	0		TASIKMALAYA	JAWA BARAT
27	0609	3.55341		1	2					4	4	5	1	1	1	AMBON	MALUKU
27	0610	3.55341		1	2					4	4	5	1	1	1	AMBON	MALUKU
27	0611	3.55341	3.55341	1	4					3	4	4	1	1	1	PADANG	SUMATERA BARAT
28	0612	10.6602	10.6602	3	1	1	2	2		3	4	4	4	0	7	JAKSEL	DKI JAKARTA
28	0613	10.6602	10.6602	3	1	1	2	2		3	4	4	4	0	7	JAKSEL	DKI JAKARTA
28	0614	10.6602	10.6602	3	1	1	2	2		3	4	4	4	0	7	JAKSEL	DKI JAKARTA
28	0615	10.6602	10.6602	3	1	1	2	2		3	4	4	4	0	7	JAKSEL	DKI JAKARTA
28	0616	3.55341	4.97477	1	1	1	1	1	2	2	5	5	1	0	1	JAMBI	JAMBI
28	0617	3.55341	4.97477	1	1	1	1	1	2	2	5	5	1	0	1	JAMBI	JAMBI
28	0618	3.55341	4.97477	1	1	1	1	1	2	2	5	5	1	0	1	JAMBI	JAMBI
28	0619			1	3			2		4	4	3	1	1		TASIKMALAYA	JAWA BARAT
28	0620			1	3			2		4	4	3	1	1		TASIKMALAYA	JAWA BARAT
28	0621	3.55341		1	2	1	3	1	1	4	3	5	2	0	1	AMBON	MALUKU
28	0622	3.55341		1	2	1	3	1	1	4	3	5	2	0	1	AMBON	MALUKU
28	0623	3.55341		1	2	1	3	1	1	4	3	5	2	0	1	AMBON	MALUKU
28	0624	3.55341	4.97477	1	4					4	5	4	2	1	1	PADANG	SUMATERA BARAT
28	0625	3.55341	4.97477	1	4					4	5	4	2	1	1	PADANG	SUMATERA BARAT
28	0626	3.55341	4.97477	1	4					4	5	4	2	1	1	PADANG	SUMATERA BARAT
28	0627	3.55341	4.97477	1	4					4	5	4	2	1	1	PADANG	SUMATERA BARAT
28	0628	3.55341	4.97477	1	4					4	5	4	2	1	1	PADANG	SUMATERA BARAT
29	0629	3.55341	7.10682	6	1	1	2	1	2	4	4	5	1	1	1	JAKSEL	DKI JAKARTA
29	0630	3.55341	7.10682	6	1	1	2	1	2	4	4	5	1	1	1	JAKSEL	DKI JAKARTA
29	0631	3.55341	7.10682	1	1	1	1	1	1	4	4	5	1	0	1	JAMBI	JAMBI
29	0632	3.55341	7.10682	1	1	1	1	1	1	4	4	5	1	0	1	JAMBI	JAMBI
29	0633	5.68545	7.10682	1	1	1	1	1	1	3	4	4	1	0	3	TASIKMALAYA	JAWA BARAT
29	0634	5.68545	7.10682	1	1	1	1	1	1	3	4	4	1	0	3	TASIKMALAYA	JAWA BARAT
29	0635	14.2136		1	1	1	2	1	1	4	3	5	1	0	9	AMBON	MALUKU
29	0636	14.2136		1	1	1	2	1	1	4	3	5	1	0	9	AMBON	MALUKU
29	0637	14.2136		1	1	1	2	1	1	4	3	5	1	0	9	AMBON	MALUKU
29	0638	14.2136		1	1	1	2	1	1	4	3	5	1	0	9	AMBON	MALUKU
29	0639	14.2136		1	1	1	2	1	1	4	3	5	1	0	9	AMBON	MALUKU
29	0640	14.2136		1	1	1	2	1	1	4	3	5	1	0	9	AMBON	MALUKU
29	0641	14.2136		1	1	1	2	1	1	4	3	5	1	0	9	AMBON	MALUKU
29	0642	3.55341	4.97477	1	4					4	4	5	4	1	1	PADANG	SUMATERA BARAT
29	0643	3.55341	4.97477	1	4					4	4	5	4	1	1	PADANG	SUMATERA BARAT
29	0644	3.55341	4.97477	1	4					4	4	5	4	1	1	PADANG	SUMATERA BARAT
29	0645	3.55341	4.97477	1	4					4	4	5	4	1	1	PADANG	SUMATERA BARAT
30	0646	7.10682	14.2136	5	1	4	2	1	2	3	3	4	3	0	3	JAKSEL	DKI JAKARTA
30	0647	7.10682	14.2136	5	1	4	2	1	2	3	3	4	3	0	3	JAKSEL	DKI JAKARTA
30	0648	3.55341	5.92235	1	1	1	1	1	2	4	5	5	1	0	1	JAMBI	JAMBI
30	0649	3.55341	5.92235	1	1	1	1	1	2	4	5	5	1	0	1	JAMBI	JAMBI
30	0650	3.55341	5.92235	1	1	1	1	1	2	4	5	5	1	0	1	JAMBI	JAMBI
30	0651	3.55341	5.92235	1	1	1	1	1	2	4	5	5	1	0	1	JAMBI	JAMBI
30	0652				1	5	4	1	1	5	5	5	1	0		TASIKMALAYA	JAWA BARAT
30	0653				1	5	4	1	1	5	5	5	1	0		TASIKMALAYA	JAWA BARAT
30	0654				1	5	4	1	1	5	5	5	1	0		TASIKMALAYA	JAWA BARAT
30	0655				1	5	4	1	1	5	5	5	1	0		TASIKMALAYA	JAWA BARAT
30	0656				1	5	4	1	1	5	5	5	1	0		TASIKMALAYA	JAWA BARAT
30	0657				1	5	4	1	1	5	5	5	1	0		TASIKMALAYA	JAWA BARAT
30	0658	10.6602		1	1	1	2	1	1	5	5	5	1	0	7	AMBON	MALUKU
30	0659	10.6602		1	1	1	2	1	1	5	5	5	1	0	7	AMBON	MALUKU
30	0660	10.6602		1	1	1	2	1	1	5	5	5	1	0	7	AMBON	MALUKU
30	0661	10.6602		1	1	1	2	1	1	5	5	5	1	0	7	AMBON	MALUKU
30	0662	10.6602		1	1	1	2	1	1	5	5	5	1	0	7	AMBON	MALUKU
30	0663	3.55341	4.97477	1	4					4	5	4	1	1	1	PADANG	SUMATERA BARAT
30	0664	3.55341	4.97477	1	4					4	5	4	1	1	1	PADANG	SUMATERA BARAT
30	0665	3.55341	4.97477	1	4					4	5	4	1	1	1	PADANG	SUMATERA BARAT
30	0666	3.55341	4.97477	1	4					4	5	4	1	1	1	PADANG	SUMATERA BARAT
31	0667	7.10682	8.52818		1	1	4		1	5	5	5	1	0	3	JAKTIM	DKI JAKARTA
31	0668	7.10682	8.52818		1	1	4		1	5	5	5	1	0	3	JAKTIM	DKI JAKARTA
31	0669	7.10682	8.52818		1	1	4		1	5	5	5	1	0	3	JAKTIM	DKI JAKARTA
31	0670	7.10682	8.52818		1	1	4		1	5	5	5	1	0	3	JAKTIM	DKI JAKARTA
31	0671	7.10682	8.52818		1	1	4		1	5	5	5	1	0	3	JAKTIM	DKI JAKARTA
31	0672	7.10682	8.52818		1	1	4		1	5	5	5	1	0	3	JAKTIM	DKI JAKARTA
31	0673	3.55341	14.2136	1	4					5	5	5	1	1	1	JAMBI	JAMBI
31	0674	3.55341	14.2136	1	4					5	5	5	1	1	1	JAMBI	JAMBI
31	0675	3.55341	14.2136	1	4					5	5	5	1	1	1	JAMBI	JAMBI
31	0676			1	1	1	1	1	1	4	4	4	1	0		TASIKMALAYA	JAWA BARAT
31	0677			1	1	1	1	1	1	4	4	4	1	0		TASIKMALAYA	JAWA BARAT
31	0678			1	1	4	2	1	1	5	4	5	1	0		AMBON	MALUKU
31	0679			1	1	4	2	1	1	5	4	5	1	0		AMBON	MALUKU
31	0680			1	1	4	2	1	1	5	4	5	1	0		AMBON	MALUKU
31	0681			1	1	4	2	1	1	5	4	5	1	0		AMBON	MALUKU
31	0682	7.10682	14.2136	1	4					5	4	5	1	1	3	PADANG	SUMATERA BARAT
31	0683	7.10682	14.2136	1	4					5	4	5	1	1	3	PADANG	SUMATERA BARAT
31	0684	7.10682	14.2136	1	4					5	4	5	1	1	3	PADANG	SUMATERA BARAT
32	0685	10.6602	14.2136	5	1	4	2	1	2	4	3	4	1	0	7	JAKTIM	DKI JAKARTA
32	0686	10.6602	14.2136	5	1	4	2	1	2	4	3	4	1	0	7	JAKTIM	DKI JAKARTA
32	0687	7.10682	7.10682	1	1	1	1	1	1	4	5	5	1	0	3	JAMBI	JAMBI
32	0688	7.10682	7.10682	1	1	1	1	1	1	4	5	5	1	0	3	JAMBI	JAMBI
32	0689	7.10682	7.10682	1	1	1	1	1	1	4	5	5	1	0	3	JAMBI	JAMBI
32	0690	7.10682	7.10682	1	1	1	1	1	1	4	5	5	1	0	3	JAMBI	JAMBI
32	0691	6.39613	8.52818	1	1	1	1	1	1	5	5	4	1	0	3	TASIKMALAYA	JAWA BARAT
32	0692	6.39613	8.52818	1	1	1	1	1	1	5	5	4	1	0	3	TASIKMALAYA	JAWA BARAT
32	0693	6.39613	8.52818	1	1	1	1	1	1	5	5	4	1	0	3	TASIKMALAYA	JAWA BARAT
32	0694	6.39613	8.52818	1	1	1	1	1	1	5	5	4	1	0	3	TASIKMALAYA	JAWA BARAT
32	0695	10.6602		1	1	1	2	1	1	4	4	4	1	0	7	AMBON	MALUKU
32	0696	7.10682	14.2136	1	1	1	4	1	2	4	4	4	1	0	3	PADANG	SUMATERA BARAT
32	0697	7.10682	14.2136	1	1	1	4	1	2	4	4	4	1	0	3	PADANG	SUMATERA BARAT
33	0698	3.55341	7.10682	6	1	1	1	1		3	3	4	3	0	1	JAKTIM	DKI JAKARTA
33	0699	3.55341	7.10682	6	1	1	1	1		3	3	4	3	0	1	JAKTIM	DKI JAKARTA
33	0700	3.55341	7.10682	6	1	1	1	1		3	3	4	3	0	1	JAKTIM	DKI JAKARTA
33	0701	3.55341	7.10682	6	1	1	1	1		3	3	4	3	0	1	JAKTIM	DKI JAKARTA
33	0702	4.97477	7.10682	1	1	1	1	1	1	4	4	5	5	0	2	JAMBI	JAMBI
33	0703	4.97477	7.10682	1	1	1	1	1	1	4	4	5	5	0	2	JAMBI	JAMBI
33	0704	4.97477	7.10682	1	1	1	1	1	1	4	4	5	5	0	2	JAMBI	JAMBI
33	0705	4.97477	7.10682	1	1	1	1	1	1	4	4	5	5	0	2	JAMBI	JAMBI
33	0706			1	1	5	2	1	2	5	5	5	1	0		TASIKMALAYA	JAWA BARAT
33	0707	7.10682		1	1	1	1	1	1	4	4	5	1	0	3	AMBON	MALUKU
33	0708	7.10682		1	1	1	1	1	1	4	4	5	1	0	3	AMBON	MALUKU
33	0709	7.10682		1	1	1	1	1	1	4	4	5	1	0	3	AMBON	MALUKU
33	0710	7.10682		1	1	1	1	1	1	4	4	5	1	0	3	AMBON	MALUKU
33	0711	7.10682	8.52818	1	4					3	4	4	2	1	3	PADANG	SUMATERA BARAT
33	0712	7.10682	8.52818	1	4					3	4	4	2	1	3	PADANG	SUMATERA BARAT
33	0713	7.10682	8.52818	1	4					3	4	4	2	1	3	PADANG	SUMATERA BARAT
33	0714	7.10682	8.52818	1	4					3	4	4	2	1	3	PADANG	SUMATERA BARAT
34	0715	3.55341	7.10682	5	1	1	2	1	1	3	3	3	2	0	1	JAKTIM	DKI JAKARTA
34	0716	14.2136	17.767	1	1	1	1	1	1	4	5	5	1	0	9	JAMBI	JAMBI
34	0717	14.2136	17.767	1	1	1	1	1	1	4	5	5	1	0	9	JAMBI	JAMBI
34	0718	14.2136	17.767	1	1	1	1	1	1	4	5	5	1	0	9	JAMBI	JAMBI
34	0719	14.2136	17.767	1	1	1	1	1	1	4	5	5	1	0	9	JAMBI	JAMBI
34	0720	14.2136	17.767	1	1	1	1	1	1	4	5	5	1	0	9	JAMBI	JAMBI
34	0721			1	1	1	1	1	1	4	4	5	1	0		TASIKMALAYA	JAWA BARAT
34	0722			1	1	1	2	1	1	4	4	5	1	0		AMBON	MALUKU
34	0723	14.2136		1	1	1	4	1	2	3	4	4	1	0	9	PADANG	SUMATERA BARAT
34	0724	14.2136		1	1	1	4	1	2	3	4	4	1	0	9	PADANG	SUMATERA BARAT
34	0725	14.2136		1	1	1	4	1	2	3	4	4	1	0	9	PADANG	SUMATERA BARAT
34	0726	14.2136		1	1	1	4	1	2	3	4	4	1	0	9	PADANG	SUMATERA BARAT
34	0727	14.2136		1	1	1	4	1	2	3	4	4	1	0	9	PADANG	SUMATERA BARAT
35	0728	3.55341	7.10682	1	1	1	1	1	1	4	4	4	1	0	1	JAKTIM	DKI JAKARTA
35	0729	21.3204	28.4273	1	1	1	1	1	1	4	4	5	1	0	10	JAMBI	JAMBI
35	0730	21.3204	28.4273	1	1	1	1	1	1	4	4	5	1	0	10	JAMBI	JAMBI
35	0731	21.3204	28.4273	1	1	1	1	1	1	4	4	5	1	0	10	JAMBI	JAMBI
35	0732	21.3204	28.4273	1	1	1	1	1	1	4	4	5	1	0	10	JAMBI	JAMBI
35	0733	21.3204	28.4273	1	1	1	1	1	1	4	4	5	1	0	10	JAMBI	JAMBI
35	0734			1	1	1	1	1	1	4	5	5	1	0		TASIKMALAYA	JAWA BARAT
35	0735			1	1	1	1	1	1	4	5	5	1	0		TASIKMALAYA	JAWA BARAT
35	0736			1	1	1	1	1	1	4	5	5	1	0		TASIKMALAYA	JAWA BARAT
35	0737			1	1	1	1	1	1	4	5	5	1	0		TASIKMALAYA	JAWA BARAT
35	0738	7.10682		1	1	1	2	1	1	4	3	5	1	0	3	AMBON	MALUKU
35	0739	7.10682		1	1	1	2	1	1	4	3	5	1	0	3	AMBON	MALUKU
35	0740	7.10682		1	1	1	2	1	1	4	3	5	1	0	3	AMBON	MALUKU
35	0741	7.10682	10.6602	2	1	1	1	1	1	5	5	5	1	0	3	PADANG	SUMATERA BARAT
35	0742	7.10682	10.6602	2	1	1	1	1	1	5	5	5	1	0	3	PADANG	SUMATERA BARAT
35	0743	7.10682	10.6602	2	1	1	1	1	1	5	5	5	1	0	3	PADANG	SUMATERA BARAT
36	0744			1	1	1	1	1	1	2	4	5	1	0		JAKTIM	DKI JAKARTA
36	0745			1	1	1	1	1	1	2	4	5	1	0		JAKTIM	DKI JAKARTA
36	0746			1	1	1	1	1	1	2	4	5	1	0		JAKTIM	DKI JAKARTA
36	0747			1	1	1	1	1	1	2	4	5	1	0		JAKTIM	DKI JAKARTA
36	0748	7.10682	28.4273	1	1	1	1	1	1	4	4	4	1	0	3	JAMBI	JAMBI
36	0749	7.10682	28.4273	1	1	1	1	1	1	4	4	4	1	0	3	JAMBI	JAMBI
36	0750	7.10682	28.4273	1	1	1	1	1	1	4	4	4	1	0	3	JAMBI	JAMBI
36	0751	7.10682	28.4273	1	1	1	1	1	1	4	4	4	1	0	3	JAMBI	JAMBI
36	0752	7.10682	28.4273	1	1	1	1	1	1	4	4	4	1	0	3	JAMBI	JAMBI
36	0753	7.10682	28.4273	1	1	1	1	1	1	4	4	4	1	0	3	JAMBI	JAMBI
36	0754	7.10682	28.4273	1	1	1	1	1	1	4	4	4	1	0	3	JAMBI	JAMBI
36	0755	7.10682	28.4273	1	1	1	1	1	1	4	4	4	1	0	3	JAMBI	JAMBI
36	0756			1	1	1	2	2		5	5	5	1	0		TASIKMALAYA	JAWA BARAT
36	0757			1	1	1	2	2		5	5	5	1	0		TASIKMALAYA	JAWA BARAT
36	0758			1	1	1	2	2		5	5	5	1	0		TASIKMALAYA	JAWA BARAT
36	0759	3.55341	14.2136	1	2					4	3	4	1	1	1	AMBON	MALUKU
36	0760	3.55341	14.2136	1	2					4	3	4	1	1	1	AMBON	MALUKU
36	0761	3.55341	14.2136	1	2					4	3	4	1	1	1	AMBON	MALUKU
36	0762	3.55341	14.2136	1	2					4	3	4	1	1	1	AMBON	MALUKU
36	0763	7.10682	10.6602	1	1	1	1	1	2	4	4	5	1	0	3	PADANG	SUMATERA BARAT
36	0764	7.10682	10.6602	1	1	1	1	1	2	4	4	5	1	0	3	PADANG	SUMATERA BARAT
36	0765	7.10682	10.6602	1	1	1	1	1	2	4	4	5	1	0	3	PADANG	SUMATERA BARAT
36	0766	7.10682	10.6602	1	1	1	1	1	2	4	4	5	1	0	3	PADANG	SUMATERA BARAT
37	0767			3	1	1	2	2		4	3	4	1	0		JAKTIM	DKI JAKARTA
37	0768			3	1	1	2	2		4	3	4	1	0		JAKTIM	DKI JAKARTA
37	0769			3	1	1	2	2		4	3	4	1	0		JAKTIM	DKI JAKARTA
37	0770	7.10682	7.10682	1	1	1	1	1	1	4	4	4	1	0	3	JAMBI	JAMBI
37	0771	7.10682	7.10682	1	1	1	1	1	1	4	4	4	1	0	3	JAMBI	JAMBI
37	0772	7.10682	7.10682	1	1	1	1	1	1	4	4	4	1	0	3	JAMBI	JAMBI
37	0773	7.10682	7.10682	1	1	1	1	1	1	4	4	4	1	0	3	JAMBI	JAMBI
37	0774	4.97477	6.39613	1	1	1	1	1	1	4	3	4	1	0	2	TASIKMALAYA	JAWA BARAT
37	0775	4.97477	6.39613	1	1	1	1	1	1	4	3	4	1	0	2	TASIKMALAYA	JAWA BARAT
37	0776	4.97477	6.39613	1	1	1	1	1	1	4	3	4	1	0	2	TASIKMALAYA	JAWA BARAT
37	0777	7.10682		1	2					4	4	5	1	0	3	AMBON	MALUKU
37	0778	7.10682		1	2					4	4	5	1	0	3	AMBON	MALUKU
37	0779	7.10682		1	2					4	4	5	1	0	3	AMBON	MALUKU
37	0780	7.10682		1	2					4	4	5	1	0	3	AMBON	MALUKU
37	0781	7.10682		1	2					4	4	5	1	0	3	AMBON	MALUKU
37	0782	3.55341	7.10682	1	1	1	1	1	1	4	4	4	2	0	1	PADANG	SUMATERA BARAT
37	0783	3.55341	7.10682	1	1	1	1	1	1	4	4	4	2	0	1	PADANG	SUMATERA BARAT
38	0784	3.55341	7.10682	6	1	1	2	1	2	3	3	4	3	1	1	JAKTIM	DKI JAKARTA
38	0785	3.55341	7.10682	6	1	1	2	1	2	3	3	4	3	1	1	JAKTIM	DKI JAKARTA
38	0786	3.55341	7.10682	6	1	1	2	1	2	3	3	4	3	1	1	JAKTIM	DKI JAKARTA
38	0787	7.10682	7.10682	1	1	1	1	1	1	4	5	5	1	0	3	JAMBI	JAMBI
38	0788	7.10682	7.10682	1	1	1	1	1	1	4	5	5	1	0	3	JAMBI	JAMBI
38	0789	7.10682	7.10682	1	1	1	1	1	1	4	5	5	1	0	3	JAMBI	JAMBI
38	0790	7.10682	7.10682	1	1	1	1	1	1	4	5	5	1	0	3	JAMBI	JAMBI
38	0791	7.10682	4.97477	2	1	1	1	1	1	3	4	4	1	0	3	TASIKMALAYA	JAWA BARAT
38	0792	7.10682	4.97477	2	1	1	1	1	1	3	4	4	1	0	3	TASIKMALAYA	JAWA BARAT
38	0793	7.10682	4.97477	2	1	1	1	1	1	3	4	4	1	0	3	TASIKMALAYA	JAWA BARAT
38	0794	10.6602		1	1	1	2	1	1	4	4	5	1	0	7	AMBON	MALUKU
38	0795	10.6602		1	1	1	2	1	1	4	4	5	1	0	7	AMBON	MALUKU
38	0796	10.6602		1	1	1	2	1	1	4	4	5	1	0	7	AMBON	MALUKU
38	0797	10.6602		1	1	1	2	1	1	4	4	5	1	0	7	AMBON	MALUKU
38	0798	10.6602	10.6602	1	1	1	1	1	2	3	5	5	1	0	7	PADANG	SUMATERA BARAT
38	0799	10.6602	10.6602	1	1	1	1	1	2	3	5	5	1	0	7	PADANG	SUMATERA BARAT
38	0800	10.6602	10.6602	1	1	1	1	1	2	3	5	5	1	0	7	PADANG	SUMATERA BARAT
38	0801	10.6602	10.6602	1	1	1	1	1	2	3	5	5	1	0	7	PADANG	SUMATERA BARAT
38	0802	10.6602	10.6602	1	1	1	1	1	2	3	5	5	1	0	7	PADANG	SUMATERA BARAT
38	0803	10.6602	10.6602	1	1	1	1	1	2	3	5	5	1	0	7	PADANG	SUMATERA BARAT
38	0804	10.6602	10.6602	1	1	1	1	1	2	3	5	5	1	0	7	PADANG	SUMATERA BARAT
39	0805	7.10682	10.6602		1	1	4		1	3	3	3	2	0	3	JAKTIM	DKI JAKARTA
39	0806	7.10682	10.6602		1	1	4		1	3	3	3	2	0	3	JAKTIM	DKI JAKARTA
39	0807	7.10682	10.6602		1	1	4		1	3	3	3	2	0	3	JAKTIM	DKI JAKARTA
39	0808	10.6602	14.2136	1	1	1	1	1	1	4	4	5	1	0	7	JAMBI	JAMBI
39	0809	10.6602	14.2136	1	1	1	1	1	1	4	4	5	1	0	7	JAMBI	JAMBI
39	0810	10.6602	14.2136	1	1	1	1	1	1	4	4	5	1	0	7	JAMBI	JAMBI
39	0811	10.6602	14.2136	1	1	1	1	1	1	4	4	5	1	0	7	JAMBI	JAMBI
39	0812	10.6602	14.2136	1	1	1	1	1	1	4	4	5	1	0	7	JAMBI	JAMBI
39	0813	7.10682	3.55341	1	1	4	1	1	1	2	4	4	1	0	3	TASIKMALAYA	JAWA BARAT
39	0814	7.10682		1	1	1	2	1	1	4	3	5	1	0	3	AMBON	MALUKU
39	0815	7.10682		1	1	1	2	1	1	4	3	5	1	0	3	AMBON	MALUKU
39	0816	7.10682		1	1	1	2	1	1	4	3	5	1	0	3	AMBON	MALUKU
39	0817	7.10682		1	1	1	2	1	1	4	3	5	1	0	3	AMBON	MALUKU
39	0818	10.6602	10.6602	1	1	1	4	1	2	4	4	5	1	0	7	PADANG	SUMATERA BARAT
39	0819	10.6602	10.6602	1	1	1	4	1	2	4	4	5	1	0	7	PADANG	SUMATERA BARAT
39	0820	10.6602	10.6602	1	1	1	4	1	2	4	4	5	1	0	7	PADANG	SUMATERA BARAT
39	0821	10.6602	10.6602	1	1	1	4	1	2	4	4	5	1	0	7	PADANG	SUMATERA BARAT
40	0822	3.55341	3.55341	1	1	1	1	1	1	4	4	4	1	0	1	JAKTIM	DKI JAKARTA
40	0823	7.10682	9.23886	1	1	1	1	1	1	4	5	5	1	0	3	JAMBI	JAMBI
40	0824	7.10682	9.23886	1	1	1	1	1	1	4	5	5	1	0	3	JAMBI	JAMBI
40	0825	7.10682	9.23886	1	1	1	1	1	1	4	5	5	1	0	3	JAMBI	JAMBI
40	0826	7.10682	9.23886	1	1	1	1	1	1	4	5	5	1	0	3	JAMBI	JAMBI
40	0827	7.10682	9.23886	1	1	1	1	1	1	4	5	5	1	0	3	JAMBI	JAMBI
40	0828	7.10682	9.23886	1	1	1	1	1	1	4	5	5	1	0	3	JAMBI	JAMBI
40	0829			1	1	1	4	1	1	5	5	5	1	0		TASIKMALAYA	JAWA BARAT
40	0830			1	1	1	4	1	1	5	5	5	1	0		TASIKMALAYA	JAWA BARAT
40	0831			1	1	1	4	1	1	5	5	5	1	0		TASIKMALAYA	JAWA BARAT
40	0832	14.2136		1	1	1	2	1	1	5	4	5	1	0	9	AMBON	MALUKU
40	0833	14.2136		1	1	1	2	1	1	5	4	5	1	0	9	AMBON	MALUKU
40	0834	14.2136		1	1	1	2	1	1	5	4	5	1	0	9	AMBON	MALUKU
40	0835	14.2136		1	1	1	2	1	1	5	4	5	1	0	9	AMBON	MALUKU
40	0836	7.10682	14.2136	2	1	1	4	1	2	4	4	4	1	0	3	PADANG	SUMATERA BARAT
40	0837	7.10682	14.2136	2	1	1	4	1	2	4	4	4	1	0	3	PADANG	SUMATERA BARAT
40	0838	7.10682	14.2136	2	1	1	4	1	2	4	4	4	1	0	3	PADANG	SUMATERA BARAT
40	0839	7.10682	14.2136	2	1	1	4	1	2	4	4	4	1	0	3	PADANG	SUMATERA BARAT
41	0840	10.6602	14.2136	1	4	1	3	2		3	4	3		1	7	JAKTIM	DKI JAKARTA
41	0841	10.6602	14.2136	1	4	1	3	2		3	4	3		1	7	JAKTIM	DKI JAKARTA
41	0842	10.6602	14.2136	1	4	1	3	2		3	4	3		1	7	JAKTIM	DKI JAKARTA
41	0843	7.10682	10.6602	1	1	1	1	1	1	4	5	3	2	0	3	JAMBI	JAMBI
41	0844	7.10682	10.6602	1	1	1	1	1	1	4	5	3	2	0	3	JAMBI	JAMBI
41	0845	7.10682	10.6602	1	1	1	1	1	1	4	5	3	2	0	3	JAMBI	JAMBI
41	0846	7.10682	10.6602	1	1	1	1	1	1	4	5	3	2	0	3	JAMBI	JAMBI
41	0847			1	1	1	1	2		4	4	4	1	0		TASIKMALAYA	JAWA BARAT
41	0848			1	1	1	1	2		4	4	4	1	0		TASIKMALAYA	JAWA BARAT
41	0849	7.10682		1	1	1	2	1	1	4	3	5	1	0	3	AMBON	MALUKU
41	0850	7.10682		1	1	1	2	1	1	4	3	5	1	0	3	AMBON	MALUKU
41	0851	7.10682		1	1	1	2	1	1	4	3	5	1	0	3	AMBON	MALUKU
41	0852	7.10682		1	1	1	2	1	1	4	3	5	1	0	3	AMBON	MALUKU
41	0853	7.10682		1	1	1	2	1	1	4	3	5	1	0	3	AMBON	MALUKU
41	0854	7.10682		1	1	1	2	1	1	4	3	5	1	0	3	AMBON	MALUKU
41	0855	7.10682		1	1	1	2	1	1	4	3	5	1	0	3	AMBON	MALUKU
41	0856	7.10682		1	1	1	2	1	1	4	3	5	1	0	3	AMBON	MALUKU
41	0857	7.10682	10.6602	1	1	1	1	1	2	4	5	4	1	0	3	PADANG	SUMATERA BARAT
41	0858	7.10682	10.6602	1	1	1	1	1	2	4	5	4	1	0	3	PADANG	SUMATERA BARAT
41	0859	7.10682	10.6602	1	1	1	1	1	2	4	5	4	1	0	3	PADANG	SUMATERA BARAT
42	0860	7.10682	7.10682	1	4	1	3	2		4	3	4	1	1	3	JAKTIM	DKI JAKARTA
42	0861	7.10682	7.10682	1	4	1	3	2		4	3	4	1	1	3	JAKTIM	DKI JAKARTA
42	0862	3.55341	7.10682	1	1	1	4	1	1	2	3	3	3	0	1	JAMBI	JAMBI
42	0863	3.55341	7.10682	1	1	1	4	1	1	2	3	3	3	0	1	JAMBI	JAMBI
42	0864	3.55341	7.10682	1	1	1	4	1	1	2	3	3	3	0	1	JAMBI	JAMBI
42	0865	28.4273	5.68545	1	1	1	2	1	2	5	5	5	1	0	10	TASIKMALAYA	JAWA BARAT
42	0866	28.4273	5.68545	1	1	1	2	1	2	5	5	5	1	0	10	TASIKMALAYA	JAWA BARAT
42	0867	28.4273	5.68545	1	1	1	2	1	2	5	5	5	1	0	10	TASIKMALAYA	JAWA BARAT
42	0868	7.10682		1	2	1	2	1	1	4	3	5	1	0	3	AMBON	MALUKU
42	0869	7.10682		1	2	1	2	1	1	4	3	5	1	0	3	AMBON	MALUKU
42	0870	7.10682		1	2	1	2	1	1	4	3	5	1	0	3	AMBON	MALUKU
42	0871	7.10682		1	2	1	2	1	1	4	3	5	1	0	3	AMBON	MALUKU
42	0872	7.10682		1	2	1	2	1	1	4	3	5	1	0	3	AMBON	MALUKU
42	0873	5.33011	7.10682	1	4					3	4	4	3	1	3	PADANG	SUMATERA BARAT
42	0874	5.33011	7.10682	1	4					3	4	4	3	1	3	PADANG	SUMATERA BARAT
42	0875	5.33011	7.10682	1	4					3	4	4	3	1	3	PADANG	SUMATERA BARAT
42	0876	5.33011	7.10682	1	4					3	4	4	3	1	3	PADANG	SUMATERA BARAT
43	0877	7.10682	14.2136	5	1	4	2	1	2	3	3	4	3	0	3	JAKTIM	DKI JAKARTA
43	0878	7.10682	14.2136	5	1	4	2	1	2	3	3	4	3	0	3	JAKTIM	DKI JAKARTA
43	0879	7.10682	14.2136	5	1	4	2	1	2	3	3	4	3	0	3	JAKTIM	DKI JAKARTA
43	0880	3.55341	7.10682	1	1	1	1	1	2	3	4	3	3	0	1	JAMBI	JAMBI
43	0881	3.55341	7.10682	1	1	1	1	1	2	3	4	3	3	0	1	JAMBI	JAMBI
43	0882	3.55341	7.10682	1	1	1	1	1	2	3	4	3	3	0	1	JAMBI	JAMBI
43	0883	3.55341	7.10682	1	1	1	1	1	2	3	4	3	3	0	1	JAMBI	JAMBI
43	0884	10.6602	5.33011	1	1	1	1	1	2	5	5	5	1	0	7	TASIKMALAYA	JAWA BARAT
43	0885	10.6602	5.33011	1	1	1	1	1	2	5	5	5	1	0	7	TASIKMALAYA	JAWA BARAT
43	0886	10.6602	5.33011	1	1	1	1	1	2	5	5	5	1	0	7	TASIKMALAYA	JAWA BARAT
43	0887	21.3204		1	1	1	2	1	2	5	4	5	1	0	10	AMBON	MALUKU
43	0888	21.3204		1	1	1	2	1	2	5	4	5	1	0	10	AMBON	MALUKU
43	0889	21.3204		1	1	1	2	1	2	5	4	5	1	0	10	AMBON	MALUKU
43	0890	21.3204		1	1	1	2	1	2	5	4	5	1	0	10	AMBON	MALUKU
43	0891	21.3204		1	1	1	2	1	2	5	4	5	1	0	10	AMBON	MALUKU
43	0892	21.3204		1	1	1	2	1	2	5	4	5	1	0	10	AMBON	MALUKU
43	0893	21.3204		1	1	1	2	1	2	5	4	5	1	0	10	AMBON	MALUKU
43	0894	21.3204		1	1	1	2	1	2	5	4	5	1	0	10	AMBON	MALUKU
43	0895	7.10682	10.6602	2	5					4	4	4	3	1	3	PADANG	SUMATERA BARAT
43	0896	7.10682	10.6602	2	5					4	4	4	3	1	3	PADANG	SUMATERA BARAT
43	0897	7.10682	10.6602	2	5					4	4	4	3	1	3	PADANG	SUMATERA BARAT
43	0898	7.10682	10.6602	2	5					4	4	4	3	1	3	PADANG	SUMATERA BARAT
44	0899	10.6602	10.6602	6	1	1	1	1		3	3	3	2	0	7	JAKTIM	DKI JAKARTA
44	0900	10.6602	10.6602	6	1	1	1	1		3	3	3	2	0	7	JAKTIM	DKI JAKARTA
44	0901	10.6602	10.6602	6	1	1	1	1		3	3	3	2	0	7	JAKTIM	DKI JAKARTA
44	0902	7.10682	10.6602	1	1	1	1	1	1	3	3	4		0	3	JAMBI	JAMBI
44	0903	7.10682	10.6602	1	1	1	1	1	1	3	3	4		0	3	JAMBI	JAMBI
44	0904	7.10682	10.6602	1	1	1	1	1	1	3	3	4		0	3	JAMBI	JAMBI
44	0905				1	1	4	1	1	5	5	4	2	0		TASIKMALAYA	JAWA BARAT
44	0906				1	1	4	1	1	5	5	4	2	0		TASIKMALAYA	JAWA BARAT
44	0907	7.10682		1	2	1	2	1	1	4	3	5	1	0	3	AMBON	MALUKU
44	0908	7.10682		1	2	1	2	1	1	4	3	5	1	0	3	AMBON	MALUKU
44	0909	7.10682		1	2	1	2	1	1	4	3	5	1	0	3	AMBON	MALUKU
44	0910	10.6602	14.2136	1	5					3	3	3	3	1	7	PADANG	SUMATERA BARAT
44	0911	10.6602	14.2136	1	5					3	3	3	3	1	7	PADANG	SUMATERA BARAT
44	0912	10.6602	14.2136	1	5					3	3	3	3	1	7	PADANG	SUMATERA BARAT
44	0913	10.6602	14.2136	1	5					3	3	3	3	1	7	PADANG	SUMATERA BARAT
44	0914	10.6602	14.2136	1	5					3	3	3	3	1	7	PADANG	SUMATERA BARAT
44	0915	10.6602	14.2136	1	5					3	3	3	3	1	7	PADANG	SUMATERA BARAT
45	0916	7.10682	10.6602	5	1	1	2	1	1	3	4	4	4	0	3	JAKSEL	DKI JAKARTA
45	0917	7.10682	10.6602	5	1	1	2	1	1	3	4	4	4	0	3	JAKSEL	DKI JAKARTA
45	0918	3.55341	7.10682	1	1	4	1	1	1	4	4	4	2	0	1	JAMBI	JAMBI
45	0919	3.55341	7.10682	1	1	4	1	1	1	4	4	4	2	0	1	JAMBI	JAMBI
45	0920	3.55341	7.10682	1	1	4	1	1	1	4	4	4	2	0	1	JAMBI	JAMBI
45	0921	3.55341	7.10682	1	1	4	1	1	1	4	4	4	2	0	1	JAMBI	JAMBI
45	0922	13.5029	7.10682	1	1	1	1	1	1	3	3	3	1	0	9	TASIKMALAYA	JAWA BARAT
45	0923	13.5029	7.10682	1	1	1	1	1	1	3	3	3	1	0	9	TASIKMALAYA	JAWA BARAT
45	0924	13.5029	7.10682	1	1	1	1	1	1	3	3	3	1	0	9	TASIKMALAYA	JAWA BARAT
45	0925	7.10682		1	2	1	2	1	1	4	4	5	1	0	3	AMBON	MALUKU
45	0926	7.10682		1	2	1	2	1	1	4	4	5	1	0	3	AMBON	MALUKU
45	0927	7.10682		1	2	1	2	1	1	4	4	5	1	0	3	AMBON	MALUKU
45	0928			2	4					3	4	4	2	1		PADANG	SUMATERA BARAT
45	0929			2	4					3	4	4	2	1		PADANG	SUMATERA BARAT
46	0930	3.55341		1	1	1	1	1	1	4	4	5	1	0	1	JAKSEL	DKI JAKARTA
46	0931	3.55341		1	1	1	1	1	1	4	4	5	1	0	1	JAKSEL	DKI JAKARTA
46	0932	3.55341		1	1	1	1	1	1	4	4	5	1	0	1	JAKSEL	DKI JAKARTA
46	0933	3.55341	4.26409	1	1	4	4	1	1	3	2	3	4	0	1	JAMBI	JAMBI
46	0934	3.55341	4.26409	1	1	4	4	1	1	3	2	3	4	0	1	JAMBI	JAMBI
46	0935	3.55341	4.26409	1	1	4	4	1	1	3	2	3	4	0	1	JAMBI	JAMBI
46	0936			1	1	1	1	1	1	5	5	5	1	0		TASIKMALAYA	JAWA BARAT
46	0937			1	1	1	1	1	1	5	5	5	1	0		TASIKMALAYA	JAWA BARAT
46	0938			1	1	1	1	1	1	5	5	5	1	0		TASIKMALAYA	JAWA BARAT
46	0939			1	1	1	1	1	1	5	5	5	1	0		TASIKMALAYA	JAWA BARAT
46	0940			1	1	1	1	1	1	5	5	5	1	0		TASIKMALAYA	JAWA BARAT
46	0941			1	1	1	1	1	1	5	5	5	1	0		TASIKMALAYA	JAWA BARAT
46	0942	14.2136		3	2					3	3	5	1	1	9	AMBON	MALUKU
46	0943	14.2136		3	2					3	3	5	1	1	9	AMBON	MALUKU
46	0944	14.2136		3	2					3	3	5	1	1	9	AMBON	MALUKU
46	0945	14.2136		3	2					3	3	5	1	1	9	AMBON	MALUKU
46	0946	7.10682	10.6602	1	4					4	5	5	1	1	3	PADANG	SUMATERA BARAT
46	0947	7.10682	10.6602	1	4					4	5	5	1	1	3	PADANG	SUMATERA BARAT
46	0948	7.10682	10.6602	1	4					4	5	5	1	1	3	PADANG	SUMATERA BARAT
46	0949	7.10682	10.6602	1	4					4	5	5	1	1	3	PADANG	SUMATERA BARAT
47	0950	14.2136	14.2136	1	4	1	3	2		3	3	4	3	1	9	JAKBAR	DKI JAKARTA
47	0951	14.2136	14.2136	1	4	1	3	2		3	3	4	3	1	9	JAKBAR	DKI JAKARTA
47	0952	14.2136	14.2136	1	4	1	3	2		3	3	4	3	1	9	JAKBAR	DKI JAKARTA
47	0953	14.2136	14.2136	1	4	1	3	2		3	3	4	3	1	9	JAKBAR	DKI JAKARTA
47	0954	14.2136	14.2136	1	4	1	3	2		3	3	4	3	1	9	JAKBAR	DKI JAKARTA
47	0955	14.2136	14.2136	1	4	1	3	2		3	3	4	3	1	9	JAKBAR	DKI JAKARTA
47	0956	7.10682	14.2136	2	1	1	1	1	1	4	4	3	1	0	3	JAMBI	JAMBI
47	0957	7.10682	14.2136	2	1	1	1	1	1	4	4	3	1	0	3	JAMBI	JAMBI
47	0958	7.10682	14.2136	2	1	1	1	1	1	4	4	3	1	0	3	JAMBI	JAMBI
47	0959	7.10682	14.2136	2	1	1	1	1	1	4	4	3	1	0	3	JAMBI	JAMBI
47	0960	10.6602	7.10682	2	1	1	1	1	1	4	4	4	1	0	7	TASIKMALAYA	JAWA BARAT
47	0961	10.6602	7.10682	2	1	1	1	1	1	4	4	4	1	0	7	TASIKMALAYA	JAWA BARAT
47	0962	10.6602	7.10682	2	1	1	1	1	1	4	4	4	1	0	7	TASIKMALAYA	JAWA BARAT
47	0963	10.6602	7.10682	2	1	1	1	1	1	4	4	4	1	0	7	TASIKMALAYA	JAWA BARAT
47	0964	10.6602	7.10682	2	1	1	1	1	1	4	4	4	1	0	7	TASIKMALAYA	JAWA BARAT
47	0965	7.10682		1	1	1	2	1	1	4	5	5	1	0	3	AMBON	MALUKU
47	0966	7.10682		1	1	1	2	1	1	4	5	5	1	0	3	AMBON	MALUKU
47	0967	7.10682		1	1	1	2	1	1	4	5	5	1	0	3	AMBON	MALUKU
47	0968	7.10682	14.2136	1	1	1	1	1	2	5	4	5	1	0	3	PADANG	SUMATERA BARAT
47	0969	7.10682	14.2136	1	1	1	1	1	2	5	4	5	1	0	3	PADANG	SUMATERA BARAT
47	0970	7.10682	14.2136	1	1	1	1	1	2	5	4	5	1	0	3	PADANG	SUMATERA BARAT
48	0971	10.6602	14.2136	5	1	4	2	1	2	5	5	5	1	0	7	JAKSEL	DKI JAKARTA
48	0972	10.6602	14.2136	5	1	4	2	1	2	5	5	5	1	0	7	JAKSEL	DKI JAKARTA
48	0973	10.6602	14.2136	5	1	4	2	1	2	5	5	5	1	0	7	JAKSEL	DKI JAKARTA
48	0974	10.6602	14.2136	5	1	4	2	1	2	5	5	5	1	0	7	JAKSEL	DKI JAKARTA
48	0975	10.6602	14.2136	5	1	4	2	1	2	5	5	5	1	0	7	JAKSEL	DKI JAKARTA
48	0976	2.13204	7.10682	5	4					3	3	4	2	1	1	JAMBI	JAMBI
48	0977	2.13204	7.10682	5	4					3	3	4	2	1	1	JAMBI	JAMBI
48	0978	2.13204	7.10682	5	4					3	3	4	2	1	1	JAMBI	JAMBI
48	0979	2.13204	7.10682	5	4					3	3	4	2	1	1	JAMBI	JAMBI
48	0980	3.55341	4.97477	1	1	1	2	1	2	5	5	5	1	0	1	TASIKMALAYA	JAWA BARAT
48	0981	3.55341	4.97477	1	1	1	2	1	2	5	5	5	1	0	1	TASIKMALAYA	JAWA BARAT
48	0982	10.6602		1	1	1	2	1	1					0	7	AMBON	MALUKU
48	0983	10.6602		1	1	1	2	1	1					0	7	AMBON	MALUKU
48	0984	10.6602		1	1	1	2	1	1					0	7	AMBON	MALUKU
48	0985	10.6602		1	1	1	2	1	1					0	7	AMBON	MALUKU
48	0986	10.6602		1	1	1	2	1	1					0	7	AMBON	MALUKU
48	0987	5.68545	5.68545	1	4					4	3	4	2	1	3	PADANG	SUMATERA BARAT
48	0988	5.68545	5.68545	1	4					4	3	4	2	1	3	PADANG	SUMATERA BARAT
48	0989	5.68545	5.68545	1	4					4	3	4	2	1	3	PADANG	SUMATERA BARAT
48	0990	5.68545	5.68545	1	4					4	3	4	2	1	3	PADANG	SUMATERA BARAT
49	0991	7.10682	7.10682	1	4	1	3	2		4	3	4	1	1	3	JAKSEL	DKI JAKARTA
49	0992	7.10682	7.10682	1	4	1	3	2		4	3	4	1	1	3	JAKSEL	DKI JAKARTA
49	0993	3.55341	7.10682	1	4					5	5	5	1	1	1	JAMBI	JAMBI
49	0994	3.55341	7.10682	1	4					5	5	5	1	1	1	JAMBI	JAMBI
49	0995	3.55341	7.10682	1	4					5	5	5	1	1	1	JAMBI	JAMBI
49	0996	9.23886	6.39613	1	1	1	2	1	2	5	5	5	1	0	7	TASIKMALAYA	JAWA BARAT
49	0997	9.23886	6.39613	1	1	1	2	1	2	5	5	5	1	0	7	TASIKMALAYA	JAWA BARAT
49	0998	10.6602		1	1	1		1	1	4	3	5	1	0	7	AMBON	MALUKU
49	0999	10.6602		1	1	1		1	1	4	3	5	1	0	7	AMBON	MALUKU
49	1000	10.6602		1	1	1		1	1	4	3	5	1	0	7	AMBON	MALUKU
49	1001	10.6602		1	1	1		1	1	4	3	5	1	0	7	AMBON	MALUKU
49	1002	10.6602	14.2136	1	1	1	1	1	2	5	3	4	2	0	7	PADANG	SUMATERA BARAT
49	1003	10.6602	14.2136	1	1	1	1	1	2	5	3	4	2	0	7	PADANG	SUMATERA BARAT
49	1004	10.6602	14.2136	1	1	1	1	1	2	5	3	4	2	0	7	PADANG	SUMATERA BARAT
49	1005	10.6602	14.2136	1	1	1	1	1	2	5	3	4	2	0	7	PADANG	SUMATERA BARAT
50	1006	7.10682	7.10682	6	1	1	2	1	2	3	3	4	3	1	3	JAKSEL	DKI JAKARTA
50	1007	7.10682	7.10682	6	1	1	2	1	2	3	3	4	3	1	3	JAKSEL	DKI JAKARTA
50	1008	7.10682		1	1	1	1	1	1	3	4	3	2	0	3	JAMBI	JAMBI
50	1009	7.10682		1	1	1	1	1	1	3	4	3	2	0	3	JAMBI	JAMBI
50	1010	7.10682		1	1	1	1	1	1	3	4	3	2	0	3	JAMBI	JAMBI
50	1011	7.10682		1	1	1	1	1	1	3	4	3	2	0	3	JAMBI	JAMBI
50	1012	7.10682		1	1	1	1	1	1	3	4	3	2	0	3	JAMBI	JAMBI
50	1013	9.94954	6.39613	2	1	1	2	1	2	5	5	5	1	0	7	TASIKMALAYA	JAWA BARAT
50	1014	9.94954	6.39613	2	1	1	2	1	2	5	5	5	1	0	7	TASIKMALAYA	JAWA BARAT
50	1015	7.10682		1	2					4	4	5	1	0	3	AMBON	MALUKU
50	1016	7.10682		1	2					4	4	5	1	0	3	AMBON	MALUKU
50	1017	7.10682		1	2					4	4	5	1	0	3	AMBON	MALUKU
50	1018	7.10682		1	2					4	4	5	1	0	3	AMBON	MALUKU
50	1019	7.10682		1	2					4	4	5	1	0	3	AMBON	MALUKU
50	1020	7.10682		1	2					4	4	5	1	0	3	AMBON	MALUKU
50	1021	7.10682	7.10682	1	4					4	4	4	2	1	3	PADANG	SUMATERA BARAT
50	1022	7.10682	7.10682	1	4					4	4	4	2	1	3	PADANG	SUMATERA BARAT
50	1023	7.10682	7.10682	1	4					4	4	4	2	1	3	PADANG	SUMATERA BARAT
50	1024	7.10682	7.10682	1	4					4	4	4	2	1	3	PADANG	SUMATERA BARAT
51	1025	7.10682	10.6602	5	1	4	2	1	2	4	3	4	1	0	3	JAKSEL	DKI JAKARTA
51	1026	7.10682	10.6602	5	1	4	2	1	2	4	3	4	1	0	3	JAKSEL	DKI JAKARTA
51	1027	7.10682	8.52818	3	1	1	1	2		4	4	4	3	0	3	JAMBI	JAMBI
51	1028	7.10682	8.52818	3	1	1	1	2		4	4	4	3	0	3	JAMBI	JAMBI
51	1029	7.10682	8.52818	3	1	1	1	2		4	4	4	3	0	3	JAMBI	JAMBI
51	1030			1	1	5	2	1	1	5	5	5	1	0		TASIKMALAYA	JAWA BARAT
51	1031			1	1	5	2	1	1	5	5	5	1	0		TASIKMALAYA	JAWA BARAT
51	1032	7.10682	42.6409	1	2	1	2	1	1	4	4	4	2	0	3	AMBON	MALUKU
51	1033	7.10682	42.6409	1	2	1	2	1	1	4	4	4	2	0	3	AMBON	MALUKU
51	1034	7.10682	42.6409	1	2	1	2	1	1	4	4	4	2	0	3	AMBON	MALUKU
51	1035	5.68545	7.10682	1	4					4	3	4	2	1	3	PADANG	SUMATERA BARAT
51	1036	5.68545	7.10682	1	4					4	3	4	2	1	3	PADANG	SUMATERA BARAT
51	1037	5.68545	7.10682	1	4					4	3	4	2	1	3	PADANG	SUMATERA BARAT
51	1038	5.68545	7.10682	1	4					4	3	4	2	1	3	PADANG	SUMATERA BARAT
51	1039	5.68545	7.10682	1	4					4	3	4	2	1	3	PADANG	SUMATERA BARAT
52	1040	7.10682	14.2136		1	1	4		1	3	3	4	3	0	3	JAKSEL	DKI JAKARTA
52	1041	7.10682	14.2136		1	1	4		1	3	3	4	3	0	3	JAKSEL	DKI JAKARTA
52	1042	2.13204	5.68545	1	1	1	1	1	1	5	4	4	1	0	1	JAMBI	JAMBI
52	1043	2.13204	5.68545	1	1	1	1	1	1	5	4	4	1	0	1	JAMBI	JAMBI
52	1044	2.13204	5.68545	1	1	1	1	1	1	5	4	4	1	0	1	JAMBI	JAMBI
52	1045	2.13204	5.68545	1	1	1	1	1	1	5	4	4	1	0	1	JAMBI	JAMBI
52	1046			1	1	5	4	1	2	5	5	5	1	0		TASIKMALAYA	JAWA BARAT
52	1047			1	1	5	4	1	2	5	5	5	1	0		TASIKMALAYA	JAWA BARAT
52	1048			1	1	5	4	1	2	5	5	5	1	0		TASIKMALAYA	JAWA BARAT
52	1049	14.2136		1	1	1	2	2		4	4	4	2	0	9	AMBON	MALUKU
52	1050	14.2136		1	1	1	2	2		4	4	4	2	0	9	AMBON	MALUKU
52	1051	14.2136		1	1	1	2	2		4	4	4	2	0	9	AMBON	MALUKU
52	1052	14.2136		1	1	1	2	2		4	4	4	2	0	9	AMBON	MALUKU
52	1053	7.10682	7.10682	2						4	4	5	2	1	3	PADANG	SUMATERA BARAT
52	1054	7.10682	7.10682	2						4	4	5	2	1	3	PADANG	SUMATERA BARAT
52	1055	7.10682	7.10682	2						4	4	5	2	1	3	PADANG	SUMATERA BARAT
52	1056	7.10682	7.10682	2						4	4	5	2	1	3	PADANG	SUMATERA BARAT
52	1057	7.10682	7.10682	2						4	4	5	2	1	3	PADANG	SUMATERA BARAT
52	1058	7.10682	7.10682	2						4	4	5	2	1	3	PADANG	SUMATERA BARAT
52	1059	7.10682	7.10682	2						4	4	5	2	1	3	PADANG	SUMATERA BARAT
53	1060	10.6602	21.3204	5	1	4	2	1	2	3	3	3	2	0	7	JAKSEL	DKI JAKARTA
53	1061	10.6602	21.3204	5	1	4	2	1	2	3	3	3	2	0	7	JAKSEL	DKI JAKARTA
53	1062	10.6602	21.3204	5	1	4	2	1	2	3	3	3	2	0	7	JAKSEL	DKI JAKARTA
53	1063	5.68545	7.10682	1	4					4	3	1	2	1	3	JAMBI	JAMBI
53	1064	5.68545	7.10682	1	4					4	3	1	2	1	3	JAMBI	JAMBI
53	1065	5.68545	7.10682	1	4					4	3	1	2	1	3	JAMBI	JAMBI
53	1066	5.68545	7.10682	1	4					4	3	1	2	1	3	JAMBI	JAMBI
53	1067	5.68545	7.10682	1	4					4	3	1	2	1	3	JAMBI	JAMBI
53	1068			1	1	5	2	1	2	5	5	5	1	0		TASIKMALAYA	JAWA BARAT
53	1069			1	1	5	2	1	2	5	5	5	1	0		TASIKMALAYA	JAWA BARAT
53	1070			1	1	5	2	1	2	5	5	5	1	0		TASIKMALAYA	JAWA BARAT
53	1071			1	1	5	2	1	2	5	5	5	1	0		TASIKMALAYA	JAWA BARAT
53	1072			1	1	5	2	1	2	5	5	5	1	0		TASIKMALAYA	JAWA BARAT
53	1073	7.10682		1	2	1	1	1	1	4	3	4	2	0	3	AMBON	MALUKU
53	1074	7.10682		1	2	1	1	1	1	4	3	4	2	0	3	AMBON	MALUKU
53	1075	7.10682		1	2	1	1	1	1	4	3	4	2	0	3	AMBON	MALUKU
53	1076	7.10682	14.2136	2	1	1	1	2	1	5	5	5	1	0	3	PADANG	SUMATERA BARAT
53	1077	7.10682	14.2136	2	1	1	1	2	1	5	5	5	1	0	3	PADANG	SUMATERA BARAT
53	1078	7.10682	14.2136	2	1	1	1	2	1	5	5	5	1	0	3	PADANG	SUMATERA BARAT
53	1079	7.10682	14.2136	2	1	1	1	2	1	5	5	5	1	0	3	PADANG	SUMATERA BARAT
54	1080	7.10682	7.46216	6	1	1	1	1		4	4	4	1	0	3	JAKSEL	DKI JAKARTA
54	1081	7.10682	7.46216	6	1	1	1	1		4	4	4	1	0	3	JAKSEL	DKI JAKARTA
54	1082	7.10682	7.46216	6	1	1	1	1		4	4	4	1	0	3	JAKSEL	DKI JAKARTA
54	1083	7.10682	7.46216	6	1	1	1	1		4	4	4	1	0	3	JAKSEL	DKI JAKARTA
54	1084	7.10682	7.46216	6	1	1	1	1		4	4	4	1	0	3	JAKSEL	DKI JAKARTA
54	1085	7.10682	7.46216	6	1	1	1	1		4	4	4	1	0	3	JAKSEL	DKI JAKARTA
54	1086	7.10682	10.6602	2	5					5	4	5	1	1	3	JAMBI	JAMBI
54	1087	7.10682	10.6602	2	5					5	4	5	1	1	3	JAMBI	JAMBI
54	1088	7.10682	10.6602	2	5					5	4	5	1	1	3	JAMBI	JAMBI
54	1089	7.10682	10.6602	2	5					5	4	5	1	1	3	JAMBI	JAMBI
54	1090			1	1	4	2	1	4	5	5	5	1	0		TASIKMALAYA	JAWA BARAT
54	1091			1	1	4	2	1	4	5	5	5	1	0		TASIKMALAYA	JAWA BARAT
54	1092			1	1	4	2	1	4	5	5	5	1	0		TASIKMALAYA	JAWA BARAT
54	1093	7.10682		2	2	1	1	1	4	3	3	5	2	0	3	AMBON	MALUKU
54	1094	7.10682		2	2	1	1	1	4	3	3	5	2	0	3	AMBON	MALUKU
54	1095	7.10682	10.6602	1	1	1	1	1	2	5	5	5	1	0	3	PADANG	SUMATERA BARAT
54	1096	7.10682	10.6602	1	1	1	1	1	2	5	5	5	1	0	3	PADANG	SUMATERA BARAT
55	1097	7.10682	7.10682	5	1	1	2	1	1	3	4	3		0	3	JAKBAR	DKI JAKARTA
55	1098	7.10682	7.10682	5	1	1	2	1	1	3	4	3		0	3	JAKBAR	DKI JAKARTA
55	1099	7.10682	7.10682	5	1	1	2	1	1	3	4	3		0	3	JAKBAR	DKI JAKARTA
55	1100	7.10682	7.10682	5	1	1	2	1	1	3	4	3		0	3	JAKBAR	DKI JAKARTA
55	1101	7.10682	7.10682	5	1	1	2	1	1	3	4	3		0	3	JAKBAR	DKI JAKARTA
55	1102	7.10682	7.10682	5	1	1	2	1	1	3	4	3		0	3	JAKBAR	DKI JAKARTA
55	1103	7.10682	10.6602	3	1	1	2	1	1	3	3	4	1	0	3	JAMBI	JAMBI
55	1104	7.10682	10.6602	3	1	1	2	1	1	3	3	4	1	0	3	JAMBI	JAMBI
55	1105	7.10682	10.6602	3	1	1	2	1	1	3	3	4	1	0	3	JAMBI	JAMBI
55	1106	7.10682	10.6602	3	1	1	2	1	1	3	3	4	1	0	3	JAMBI	JAMBI
55	1107			1	1	5	2	1	1	5	5	5	1	0		TASIKMALAYA	JAWA BARAT
55	1108			1	1	5	2	1	1	5	5	5	1	0		TASIKMALAYA	JAWA BARAT
55	1109			1	1	5	2	1	1	5	5	5	1	0		TASIKMALAYA	JAWA BARAT
55	1110	14.2136	14.2136	1	4	1	2	1	2	5	4	5	2	0	9	AMBON	MALUKU
55	1111	14.2136	14.2136	1	4	1	2	1	2	5	4	5	2	0	9	AMBON	MALUKU
55	1112	14.2136	14.2136	1	4	1	2	1	2	5	4	5	2	0	9	AMBON	MALUKU
55	1113	14.2136	14.2136	1	4	1	2	1	2	5	4	5	2	0	9	AMBON	MALUKU
55	1114	14.2136	14.2136	1	4	1	2	1	2	5	4	5	2	0	9	AMBON	MALUKU
55	1115	14.2136	14.2136	1	4	1	2	1	2	5	4	5	2	0	9	AMBON	MALUKU
55	1116	14.2136	14.2136	1	4	1	2	1	2	5	4	5	2	0	9	AMBON	MALUKU
55	1117	7.10682	35.5341	1	1	1		1	1	4	4	4	4	0	3	PADANG	SUMATERA BARAT
55	1118	7.10682	35.5341	1	1	1		1	1	4	4	4	4	0	3	PADANG	SUMATERA BARAT
55	1119	7.10682	35.5341	1	1	1		1	1	4	4	4	4	0	3	PADANG	SUMATERA BARAT
56	1120	3.55341	7.10682	1	1	1	1	1	1	4	3	4	1	0	1	JAKBAR	DKI JAKARTA
56	1121	3.55341	7.10682	1	1	1	1	1	1	4	3	4	1	0	1	JAKBAR	DKI JAKARTA
56	1122	3.55341	7.10682	1	1	1	1	1	1	4	3	4	1	0	1	JAKBAR	DKI JAKARTA
56	1123	3.55341	7.10682	1	1	1	1	1	1	4	3	4	1	0	1	JAKBAR	DKI JAKARTA
56	1124	7.10682	7.10682	2	1	1	1	1	1	5	4	5	1	0	3	JAMBI	JAMBI
56	1125	7.10682	7.10682	2	1	1	1	1	1	5	4	5	1	0	3	JAMBI	JAMBI
56	1126	7.10682	7.10682	2	1	1	1	1	1	5	4	5	1	0	3	JAMBI	JAMBI
56	1127	7.10682	7.10682	2	1	1	1	1	1	5	4	5	1	0	3	JAMBI	JAMBI
56	1128	7.10682	7.10682	2	1	1	1	1	1	5	4	5	1	0	3	JAMBI	JAMBI
56	1129	7.10682	7.10682	2	1	1	1	1	1	5	4	5	1	0	3	JAMBI	JAMBI
56	1130			1	1	1	1	2		4	5	5	1	0		TASIKMALAYA	JAWA BARAT
56	1131			1	1	1	1	2		4	5	5	1	0		TASIKMALAYA	JAWA BARAT
56	1132			1	1	1	1	2		4	5	5	1	0		TASIKMALAYA	JAWA BARAT
56	1133			1	1	1	1	2		4	5	5	1	0		TASIKMALAYA	JAWA BARAT
56	1134	7.10682	7.10682	2	1	4	2	1	3	5	3	4	2	0	3	AMBON	MALUKU
56	1135	7.10682	7.10682	2	1	4	2	1	3	5	3	4	2	0	3	AMBON	MALUKU
56	1136	7.10682	7.10682	2	1	4	2	1	3	5	3	4	2	0	3	AMBON	MALUKU
56	1137	7.10682	7.10682	2	1	4	2	1	3	5	3	4	2	0	3	AMBON	MALUKU
56	1138	7.10682	7.10682	2	1	4	2	1	3	5	3	4	2	0	3	AMBON	MALUKU
56	1139	3.55341	14.2136	1						3	3	4	4	0	1	PADANG	SUMATERA BARAT
56	1140	3.55341	14.2136	1						3	3	4	4	0	1	PADANG	SUMATERA BARAT
56	1141	3.55341	14.2136	1						3	3	4	4	0	1	PADANG	SUMATERA BARAT
57	1142	7.10682	7.10682	1	1	1	1	1	1	3	3	4	3	0	3	JAKBAR	DKI JAKARTA
57	1143	7.10682	7.10682	1	1	1	1	1	1	3	3	4	3	0	3	JAKBAR	DKI JAKARTA
57	1144	7.10682	7.10682	1	1	1	1	1	1	3	3	4	3	0	3	JAKBAR	DKI JAKARTA
57	1145	7.10682	7.10682	1	1	1	1	1	1	3	3	4	3	0	3	JAKBAR	DKI JAKARTA
57	1146	2.13204	4.26409	1	1	1	1	1	1	4	4	5	1	0	1	JAMBI	JAMBI
57	1147	2.13204	4.26409	1	1	1	1	1	1	4	4	5	1	0	1	JAMBI	JAMBI
57	1148	2.13204	4.26409	1	1	1	1	1	1	4	4	5	1	0	1	JAMBI	JAMBI
57	1149			2	1	2	2	1	3	1	1	1	1	0		TASIKMALAYA	JAWA BARAT
57	1150			2	1	2	2	1	3	1	1	1	1	0		TASIKMALAYA	JAWA BARAT
57	1151			2	1	2	2	1	3	1	1	1	1	0		TASIKMALAYA	JAWA BARAT
57	1152			2	1	2	2	1	3	1	1	1	1	0		TASIKMALAYA	JAWA BARAT
57	1153			2	1	2	2	1	3	1	1	1	1	0		TASIKMALAYA	JAWA BARAT
57	1154	4.97477	7.10682	1	4	1	2	1	2	4	3	5	2	0	2	AMBON	MALUKU
57	1155	4.97477	7.10682	1	4	1	2	1	2	4	3	5	2	0	2	AMBON	MALUKU
57	1156	4.97477	7.10682	1	4	1	2	1	2	4	3	5	2	0	2	AMBON	MALUKU
57	1157	4.97477	7.10682	1	4	1	2	1	2	4	3	5	2	0	2	AMBON	MALUKU
57	1158	7.10682	7.10682	1	5					4	4	3	3	0	3	PADANG	SUMATERA BARAT
57	1159	7.10682	7.10682	1	5					4	4	3	3	0	3	PADANG	SUMATERA BARAT
57	1160	7.10682	7.10682	1	5					4	4	3	3	0	3	PADANG	SUMATERA BARAT
57	1161	7.10682	7.10682	1	5					4	4	3	3	0	3	PADANG	SUMATERA BARAT
58	1162	7.10682	14.2136	3	1	1	2	2		3	3	3	2	0	3	JAKTIM	DKI JAKARTA
58	1163	7.10682	14.2136	3	1	1	2	2		3	3	3	2	0	3	JAKTIM	DKI JAKARTA
58	1164	3.55341	3.55341	3	4	1	1	1	1	4	4	5	1	1	1	JAMBI	JAMBI
58	1165	3.55341	3.55341	3	4	1	1	1	1	4	4	5	1	1	1	JAMBI	JAMBI
58	1166	3.55341	3.55341	3	4	1	1	1	1	4	4	5	1	1	1	JAMBI	JAMBI
58	1167	3.55341	3.55341	3	4	1	1	1	1	4	4	5	1	1	1	JAMBI	JAMBI
58	1168	3.55341	3.55341	3	4	1	1	1	1	4	4	5	1	1	1	JAMBI	JAMBI
58	1169			1	1	1	1	2	1	3	5	5	1	0		TASIKMALAYA	JAWA BARAT
58	1170			1	1	1	1	2	1	3	5	5	1	0		TASIKMALAYA	JAWA BARAT
58	1171			1	1	1	1	2	1	3	5	5	1	0		TASIKMALAYA	JAWA BARAT
58	1172			1	1	1	1	2	1	3	5	5	1	0		TASIKMALAYA	JAWA BARAT
58	1173	7.10682	7.10682	1	1	4		1	2	4	3	4	2	0	3	AMBON	MALUKU
58	1174	7.10682	7.10682	1	1	4		1	2	4	3	4	2	0	3	AMBON	MALUKU
58	1175	7.10682	7.10682	1	1	4		1	2	4	3	4	2	0	3	AMBON	MALUKU
58	1176	7.10682	7.10682	1	1	4		1	2	4	3	4	2	0	3	AMBON	MALUKU
58	1177	7.10682	28.4273	1	1	1	1	1	2	2	5	5	5	0	3	PADANG	SUMATERA BARAT
58	1178	7.10682	28.4273	1	1	1	1	1	2	2	5	5	5	0	3	PADANG	SUMATERA BARAT
58	1179	7.10682	28.4273	1	1	1	1	1	2	2	5	5	5	0	3	PADANG	SUMATERA BARAT
58	1180	7.10682	28.4273	1	1	1	1	1	2	2	5	5	5	0	3	PADANG	SUMATERA BARAT
59	1181	7.10682	7.10682	6	1	1	2	1	2	3	4	4	4	1	3	JAKBAR	DKI JAKARTA
59	1182	7.10682	7.10682	6	1	1	2	1	2	3	4	4	4	1	3	JAKBAR	DKI JAKARTA
59	1183	7.10682	7.10682	6	1	1	2	1	2	3	4	4	4	1	3	JAKBAR	DKI JAKARTA
59	1184			1	4	1	1	1	1	4	5	5	1	1		JAMBI	JAMBI
59	1185			1	4	1	1	1	1	4	5	5	1	1		JAMBI	JAMBI
59	1186			1	4	1	1	1	1	4	5	5	1	1		JAMBI	JAMBI
59	1187			1	4	1	1	1	1	4	5	5	1	1		JAMBI	JAMBI
59	1188			1	1	1	1	2		4	4	5	1	0		TASIKMALAYA	JAWA BARAT
59	1189			1	1	1	1	2		4	4	5	1	0		TASIKMALAYA	JAWA BARAT
59	1190			1	1	1	1	2		4	4	5	1	0		TASIKMALAYA	JAWA BARAT
59	1191	7.10682	21.3204	2	1	5	3	1	2	5	4	4	2	0	3	AMBON	MALUKU
59	1192	7.10682	21.3204	2	1	5	3	1	2	5	4	4	2	0	3	AMBON	MALUKU
59	1193	10.6602	1.06602	1	1	1	1	1	2	4	4	4	2	0	7	PADANG	SUMATERA BARAT
59	1194	10.6602	1.06602	1	1	1	1	1	2	4	4	4	2	0	7	PADANG	SUMATERA BARAT
59	1195	10.6602	1.06602	1	1	1	1	1	2	4	4	4	2	0	7	PADANG	SUMATERA BARAT
59	1196	10.6602	1.06602	1	1	1	1	1	2	4	4	4	2	0	7	PADANG	SUMATERA BARAT
59	1197	10.6602	1.06602	1	1	1	1	1	2	4	4	4	2	0	7	PADANG	SUMATERA BARAT
60	1198	7.10682	10.6602		1	1	4		1	4	4	5	1	0	3	JAKBAR	DKI JAKARTA
60	1199	7.10682	10.6602		1	1	4		1	4	4	5	1	0	3	JAKBAR	DKI JAKARTA
60	1200	7.10682	10.6602		1	1	4		1	4	4	5	1	0	3	JAKBAR	DKI JAKARTA
60	1201	3.55341	5.68545	1	1	1	1	1	2	2	5	5	1	0	1	JAMBI	JAMBI
60	1202	3.55341	5.68545	1	1	1	1	1	2	2	5	5	1	0	1	JAMBI	JAMBI
60	1203	3.55341	5.68545	1	1	1	1	1	2	2	5	5	1	0	1	JAMBI	JAMBI
60	1204	3.55341	5.68545	1	1	1	1	1	2	2	5	5	1	0	1	JAMBI	JAMBI
60	1205	3.55341	5.68545	1	1	1	1	1	2	2	5	5	1	0	1	JAMBI	JAMBI
60	1206			2	1	1	1		1	1	5	5	1	0		TASIKMALAYA	JAWA BARAT
60	1207			2	1	1	1		1	1	5	5	1	0		TASIKMALAYA	JAWA BARAT
60	1208			2	1	1	1		1	1	5	5	1	0		TASIKMALAYA	JAWA BARAT
60	1209			2	1	1	1		1	1	5	5	1	0		TASIKMALAYA	JAWA BARAT
60	1210			2	1	1	1		1	1	5	5	1	0		TASIKMALAYA	JAWA BARAT
60	1211	28.4273	21.3204	1	4					3	3	5	1	1	10	AMBON	MALUKU
60	1212	28.4273	21.3204	1	4					3	3	5	1	1	10	AMBON	MALUKU
60	1213	28.4273	21.3204	1	4					3	3	5	1	1	10	AMBON	MALUKU
60	1214	28.4273	21.3204	1	4					3	3	5	1	1	10	AMBON	MALUKU
60	1215	28.4273	21.3204	1	4					3	3	5	1	1	10	AMBON	MALUKU
60	1216	10.6602	14.2136	1	1	1	1	1	2	4	4	4	4	0	7	PADANG	SUMATERA BARAT
60	1217	10.6602	14.2136	1	1	1	1	1	2	4	4	4	4	0	7	PADANG	SUMATERA BARAT
60	1218	10.6602	14.2136	1	1	1	1	1	2	4	4	4	4	0	7	PADANG	SUMATERA BARAT
60	1219	10.6602	14.2136	1	1	1	1	1	2	4	4	4	4	0	7	PADANG	SUMATERA BARAT
60	1220	10.6602	14.2136	1	1	1	1	1	2	4	4	4	4	0	7	PADANG	SUMATERA BARAT
60	1221	10.6602	14.2136	1	1	1	1	1	2	4	4	4	4	0	7	PADANG	SUMATERA BARAT
60	1222	10.6602	14.2136	1	1	1	1	1	2	4	4	4	4	0	7	PADANG	SUMATERA BARAT
61	1223	7.10682	9.23886	1	1	1	1	1	1	3	3	4	3	0	3	JAKBAR	DKI JAKARTA
61	1224	7.10682	9.23886	1	1	1	1	1	1	3	3	4	3	0	3	JAKBAR	DKI JAKARTA
61	1225	7.10682	9.23886	1	1	1	1	1	1	3	3	4	3	0	3	JAKBAR	DKI JAKARTA
61	1226	7.10682	9.23886	1	1	1	1	1	1	3	3	4	3	0	3	JAKBAR	DKI JAKARTA
61	1227	7.10682	9.23886	1	1	1	1	1	1	3	3	4	3	0	3	JAKBAR	DKI JAKARTA
61	1228	7.10682	7.10682	1	1	1	1	1	1	4	4	5	1	0	3	JAMBI	JAMBI
61	1229	7.10682	7.10682	1	1	1	1	1	1	4	4	5	1	0	3	JAMBI	JAMBI
61	1230	7.10682	7.10682	1	1	1	1	1	1	4	4	5	1	0	3	JAMBI	JAMBI
61	1231			1	1	1	2	2	1	5	5	5	1	0		TASIKMALAYA	JAWA BARAT
61	1232			1	1	1	2	2	1	5	5	5	1	0		TASIKMALAYA	JAWA BARAT
61	1233			1	1	1	2	2	1	5	5	5	1	0		TASIKMALAYA	JAWA BARAT
61	1234	28.4273	24.8739	1	1	1	2	1	1	5	5	4	1	0	10	AMBON	MALUKU
61	1235	28.4273	24.8739	1	1	1	2	1	1	5	5	4	1	0	10	AMBON	MALUKU
61	1236	28.4273	24.8739	1	1	1	2	1	1	5	5	4	1	0	10	AMBON	MALUKU
61	1237	28.4273	24.8739	1	1	1	2	1	1	5	5	4	1	0	10	AMBON	MALUKU
61	1238	28.4273	24.8739	1	1	1	2	1	1	5	5	4	1	0	10	AMBON	MALUKU
61	1239	28.4273	24.8739	1	1	1	2	1	1	5	5	4	1	0	10	AMBON	MALUKU
61	1240	7.10682	7.10682	1	1	1	4	1	2	3	4	4	1	0	3	PADANG	SUMATERA BARAT
61	1241	7.10682	7.10682	1	1	1	4	1	2	3	4	4	1	0	3	PADANG	SUMATERA BARAT
61	1242	7.10682	7.10682	1	1	1	4	1	2	3	4	4	1	0	3	PADANG	SUMATERA BARAT
61	1243	7.10682	7.10682	1	1	1	4	1	2	3	4	4	1	0	3	PADANG	SUMATERA BARAT
61	1244	7.10682	7.10682	1	1	1	4	1	2	3	4	4	1	0	3	PADANG	SUMATERA BARAT
61	1245	7.10682	7.10682	1	1	1	4	1	2	3	4	4	1	0	3	PADANG	SUMATERA BARAT
62	1246	7.10682	7.10682	5	1	1	2	1	1	5	5	5	1	0	3	JAKBAR	DKI JAKARTA
62	1247	7.10682	7.10682	5	1	1	2	1	1	5	5	5	1	0	3	JAKBAR	DKI JAKARTA
62	1248	2.84273	10.6602	1	1	1	1	1	2	4	5	5	1	0	1	JAMBI	JAMBI
62	1249	2.84273	10.6602	1	1	1	1	1	2	4	5	5	1	0	1	JAMBI	JAMBI
62	1250			1	1	4		1	1	3	3	3	3	0		TASIKMALAYA	JAWA BARAT
62	1251			1	1	4		1	1	3	3	3	3	0		TASIKMALAYA	JAWA BARAT
62	1252			1	1	4		1	1	3	3	3	3	0		TASIKMALAYA	JAWA BARAT
62	1253			1	1	4		1	1	3	3	3	3	0		TASIKMALAYA	JAWA BARAT
62	1254	21.3204	17.767	1	2					5	4	5	1	1	10	AMBON	MALUKU
62	1255	21.3204	17.767	1	2					5	4	5	1	1	10	AMBON	MALUKU
62	1256	21.3204	17.767	1	2					5	4	5	1	1	10	AMBON	MALUKU
62	1257	21.3204	17.767	1	2					5	4	5	1	1	10	AMBON	MALUKU
62	1258	21.3204	17.767	1	2					5	4	5	1	1	10	AMBON	MALUKU
62	1259	21.3204	17.767	1	2					5	4	5	1	1	10	AMBON	MALUKU
62	1260	21.3204	17.767	1	2					5	4	5	1	1	10	AMBON	MALUKU
62	1261	21.3204	17.767	1	2					5	4	5	1	1	10	AMBON	MALUKU
62	1262	3.55341	14.2136	1	5					3	4	4	1	1	1	PADANG	SUMATERA BARAT
62	1263	3.55341	14.2136	1	5					3	4	4	1	1	1	PADANG	SUMATERA BARAT
62	1264	3.55341	14.2136	1	5					3	4	4	1	1	1	PADANG	SUMATERA BARAT
62	1265	3.55341	14.2136	1	5					3	4	4	1	1	1	PADANG	SUMATERA BARAT
63	1266	10.6602	10.6602	5	1	4	2	1	2	4	3	4	1	0	7	JAKBAR	DKI JAKARTA
63	1267	10.6602	10.6602	5	1	4	2	1	2	4	3	4	1	0	7	JAKBAR	DKI JAKARTA
63	1268	10.6602	10.6602	5	1	4	2	1	2	4	3	4	1	0	7	JAKBAR	DKI JAKARTA
63	1269	10.6602	10.6602	5	1	4	2	1	2	4	3	4	1	0	7	JAKBAR	DKI JAKARTA
63	1270	10.6602	10.6602	5	1	4	2	1	2	4	3	4	1	0	7	JAKBAR	DKI JAKARTA
63	1271	5.33011	7.10682	1	4					5	5	5	1	1	3	JAMBI	JAMBI
63	1272	5.33011	7.10682	1	4					5	5	5	1	1	3	JAMBI	JAMBI
63	1273	5.33011	7.10682	1	4					5	5	5	1	1	3	JAMBI	JAMBI
63	1274	5.33011	7.10682	1	4					5	5	5	1	1	3	JAMBI	JAMBI
63	1275			3	4					5	5	5	5	1		TASIKMALAYA	JAWA BARAT
63	1276			3	4					5	5	5	5	1		TASIKMALAYA	JAWA BARAT
63	1277	28.4273	21.3204		1	1	1	1	1	5	4	5	1	0	10	AMBON	MALUKU
63	1278	28.4273	21.3204		1	1	1	1	1	5	4	5	1	0	10	AMBON	MALUKU
63	1279	28.4273	21.3204		1	1	1	1	1	5	4	5	1	0	10	AMBON	MALUKU
63	1280	28.4273	21.3204		1	1	1	1	1	5	4	5	1	0	10	AMBON	MALUKU
63	1281	28.4273	21.3204		1	1	1	1	1	5	4	5	1	0	10	AMBON	MALUKU
63	1282	28.4273	21.3204		1	1	1	1	1	5	4	5	1	0	10	AMBON	MALUKU
63	1283	2.84273	3.55341	1	1	1	1	1	2	4	4	4	1	0	1	PADANG	SUMATERA BARAT
63	1284	2.84273	3.55341	1	1	1	1	1	2	4	4	4	1	0	1	PADANG	SUMATERA BARAT
64	1285	2.13204	3.55341	3	1	1	2	2		3	3	4	3	0	1	JAKBAR	DKI JAKARTA
64	1286	3.55341	7.10682	1	1	1	1	1	1	4	5	5	1	0	1	JAMBI	JAMBI
64	1287	3.55341	7.10682	1	1	1	1	1	1	4	5	5	1	0	1	JAMBI	JAMBI
64	1288	3.55341	7.10682	1	1	1	1	1	1	4	5	5	1	0	1	JAMBI	JAMBI
64	1289	3.55341	7.10682	1	1	1	1	1	1	4	5	5	1	0	1	JAMBI	JAMBI
64	1290			1	1	1	1	2	1	4	4	5	1	0		TASIKMALAYA	JAWA BARAT
64	1291			1	1	1	1	2	1	4	4	5	1	0		TASIKMALAYA	JAWA BARAT
64	1292			1	1	1	1	2	1	4	4	5	1	0		TASIKMALAYA	JAWA BARAT
64	1293			1	1	1	1	2	1	4	4	5	1	0		TASIKMALAYA	JAWA BARAT
64	1294	14.2136	10.6602	1	2					4	3	4	1	1	9	AMBON	MALUKU
64	1295	14.2136	10.6602	1	2					4	3	4	1	1	9	AMBON	MALUKU
64	1296	14.2136	10.6602	1	2					4	3	4	1	1	9	AMBON	MALUKU
64	1297	14.2136	10.6602	1	2					4	3	4	1	1	9	AMBON	MALUKU
64	1298	4.97477	7.10682	1	4		4	2		4	4	5	1	1	2	PADANG	SUMATERA BARAT
64	1299	4.97477	7.10682	1	4		4	2		4	4	5	1	1	2	PADANG	SUMATERA BARAT
64	1300	4.97477	7.10682	1	4		4	2		4	4	5	1	1	2	PADANG	SUMATERA BARAT
64	1301	4.97477	7.10682	1	4		4	2		4	4	5	1	1	2	PADANG	SUMATERA BARAT
65	1302	3.55341	7.10682	6	1	1	2	1	2	3	4	4	4	1	1	JAKBAR	DKI JAKARTA
65	1303	3.55341	7.10682	6	1	1	2	1	2	3	4	4	4	1	1	JAKBAR	DKI JAKARTA
65	1304	3.55341	7.10682	6	1	1	2	1	2	3	4	4	4	1	1	JAKBAR	DKI JAKARTA
65	1305	3.55341	7.10682	6	1	1	2	1	2	3	4	4	4	1	1	JAKBAR	DKI JAKARTA
65	1306	3.55341	7.10682	6	1	1	2	1	2	3	4	4	4	1	1	JAKBAR	DKI JAKARTA
65	1307	4.26409	6.39613	1	1	1	1	1	1	4	4	5	5	0	2	JAMBI	JAMBI
65	1308	4.26409	6.39613	1	1	1	1	1	1	4	4	5	5	0	2	JAMBI	JAMBI
65	1309	4.26409	6.39613	1	1	1	1	1	1	4	4	5	5	0	2	JAMBI	JAMBI
65	1310			1	1	1	1	1		4	5	4	1	0		TASIKMALAYA	JAWA BARAT
65	1311			1	1	1	1	1		4	5	4	1	0		TASIKMALAYA	JAWA BARAT
65	1312	28.4273	21.3204	1	1	1	2	1	1	5	5	5	1	0	10	AMBON	MALUKU
65	1313	28.4273	21.3204	1	1	1	2	1	1	5	5	5	1	0	10	AMBON	MALUKU
65	1314	28.4273	21.3204	1	1	1	2	1	1	5	5	5	1	0	10	AMBON	MALUKU
65	1315	28.4273	21.3204	1	1	1	2	1	1	5	5	5	1	0	10	AMBON	MALUKU
65	1316	28.4273	21.3204	1	1	1	2	1	1	5	5	5	1	0	10	AMBON	MALUKU
65	1317	4.97477	10.6602	1	4	1	4	2	2	4	5	4	1	1	2	PADANG	SUMATERA BARAT
65	1318	4.97477	10.6602	1	4	1	4	2	2	4	5	4	1	1	2	PADANG	SUMATERA BARAT
65	1319	4.97477	10.6602	1	4	1	4	2	2	4	5	4	1	1	2	PADANG	SUMATERA BARAT
65	1320	4.97477	10.6602	1	4	1	4	2	2	4	5	4	1	1	2	PADANG	SUMATERA BARAT
65	1321	4.97477	10.6602	1	4	1	4	2	2	4	5	4	1	1	2	PADANG	SUMATERA BARAT
66	1322	5.33011	7.10682	5	1	4	2	1	2	4	4	5	1	0	3	JAKBAR	DKI JAKARTA
66	1323	5.33011	7.10682	5	1	4	2	1	2	4	4	5	1	0	3	JAKBAR	DKI JAKARTA
66	1324	5.33011	7.10682	5	1	4	2	1	2	4	4	5	1	0	3	JAKBAR	DKI JAKARTA
66	1325	7.10682	10.6602	1	1	1	1	1	1	4	5	5	1	0	3	JAMBI	JAMBI
66	1326	7.10682	10.6602	1	1	1	1	1	1	4	5	5	1	0	3	JAMBI	JAMBI
66	1327	7.10682	10.6602	1	1	1	1	1	1	4	5	5	1	0	3	JAMBI	JAMBI
66	1328			1	1	1	2	2	2	5	5	5	1	0		TASIKMALAYA	JAWA BARAT
66	1329			1	1	1	2	2	2	5	5	5	1	0		TASIKMALAYA	JAWA BARAT
66	1330			1	1	1	2	2	2	5	5	5	1	0		TASIKMALAYA	JAWA BARAT
66	1331	21.3204	28.4273	1	1	1	1	1	1	5	4	4	2	0	10	AMBON	MALUKU
66	1332	21.3204	28.4273	1	1	1	1	1	1	5	4	4	2	0	10	AMBON	MALUKU
66	1333	21.3204	28.4273	1	1	1	1	1	1	5	4	4	2	0	10	AMBON	MALUKU
66	1334	21.3204	28.4273	1	1	1	1	1	1	5	4	4	2	0	10	AMBON	MALUKU
66	1335	7.10682	6.39613	1	1	1	1	1	2	3	4	4	1	0	3	PADANG	SUMATERA BARAT
66	1336	7.10682	6.39613	1	1	1	1	1	2	3	4	4	1	0	3	PADANG	SUMATERA BARAT
66	1337	7.10682	6.39613	1	1	1	1	1	2	3	4	4	1	0	3	PADANG	SUMATERA BARAT
66	1338	7.10682	6.39613	1	1	1	1	1	2	3	4	4	1	0	3	PADANG	SUMATERA BARAT
67	1339	3.55341	7.10682		1	1	4		1	3	3	4	3	0	1	JAKBAR	DKI JAKARTA
67	1340	3.55341	7.10682		1	1	4		1	3	3	4	3	0	1	JAKBAR	DKI JAKARTA
67	1341	3.55341	7.10682		1	1	4		1	3	3	4	3	0	1	JAKBAR	DKI JAKARTA
67	1342	10.6602	14.2136	1	1	1	1	1	1	4	4	5	1	0	7	JAMBI	JAMBI
67	1343	10.6602	14.2136	1	1	1	1	1	1	4	4	5	1	0	7	JAMBI	JAMBI
67	1344	10.6602	14.2136	1	1	1	1	1	1	4	4	5	1	0	7	JAMBI	JAMBI
67	1345	10.6602	14.2136	1	1	1	1	1	1	4	4	5	1	0	7	JAMBI	JAMBI
67	1346			1	1	5	2	1	1	5	5	5	1	0		TASIKMALAYA	JAWA BARAT
67	1347			1	1	5	2	1	1	5	5	5	1	0		TASIKMALAYA	JAWA BARAT
67	1348			1	1	5	2	1	1	5	5	5	1	0		TASIKMALAYA	JAWA BARAT
67	1349			1	1	5	2	1	1	5	5	5	1	0		TASIKMALAYA	JAWA BARAT
67	1350			1	1	5	2	1	1	5	5	5	1	0		TASIKMALAYA	JAWA BARAT
67	1351			1	1	5	2	1	1	5	5	5	1	0		TASIKMALAYA	JAWA BARAT
67	1352	21.3204	24.8739	1	1	1	1		2	5	4	5	5	0	10	AMBON	MALUKU
67	1353	21.3204	24.8739	1	1	1	1		2	5	4	5	5	0	10	AMBON	MALUKU
67	1354	21.3204	24.8739	1	1	1	1		2	5	4	5	5	0	10	AMBON	MALUKU
67	1355	21.3204	24.8739	1	1	1	1		2	5	4	5	5	0	10	AMBON	MALUKU
67	1356	21.3204	24.8739	1	1	1	1		2	5	4	5	5	0	10	AMBON	MALUKU
67	1357	7.10682	10.6602	1	1	1	4	1	1	4	4	5	1	0	3	PADANG	SUMATERA BARAT
67	1358	7.10682	10.6602	1	1	1	4	1	1	4	4	5	1	0	3	PADANG	SUMATERA BARAT
67	1359	7.10682	10.6602	1	1	1	4	1	1	4	4	5	1	0	3	PADANG	SUMATERA BARAT
68	1360	4.97477	7.10682	5	1	4	2	1	2	5	5	5	1	0	2	JAKBAR	DKI JAKARTA
68	1361	4.97477	7.10682	5	1	4	2	1	2	5	5	5	1	0	2	JAKBAR	DKI JAKARTA
68	1362	4.97477	7.10682	5	1	4	2	1	2	5	5	5	1	0	2	JAKBAR	DKI JAKARTA
68	1363	4.97477	7.10682	5	1	4	2	1	2	5	5	5	1	0	2	JAKBAR	DKI JAKARTA
68	1364	7.10682	9.94954	1	1	1	1	1	1	4	4	4	1	0	3	JAMBI	JAMBI
68	1365	7.10682	9.94954	1	1	1	1	1	1	4	4	4	1	0	3	JAMBI	JAMBI
68	1366	7.10682	9.94954	1	1	1	1	1	1	4	4	4	1	0	3	JAMBI	JAMBI
68	1367	7.10682	9.94954	1	1	1	1	1	1	4	4	4	1	0	3	JAMBI	JAMBI
68	1368			1	1	5	2	1	1	5	5	5	1	0		TASIKMALAYA	JAWA BARAT
68	1369			1	1	5	2	1	1	5	5	5	1	0		TASIKMALAYA	JAWA BARAT
68	1370			1	1	5	2	1	1	5	5	5	1	0		TASIKMALAYA	JAWA BARAT
68	1371			1	1	5	2	1	1	5	5	5	1	0		TASIKMALAYA	JAWA BARAT
68	1372	17.767	21.3204	2	4					4	4	4	2	1	10	AMBON	MALUKU
68	1373	17.767	21.3204	2	4					4	4	4	2	1	10	AMBON	MALUKU
68	1374	17.767	21.3204	2	4					4	4	4	2	1	10	AMBON	MALUKU
68	1375	17.767	21.3204	2	4					4	4	4	2	1	10	AMBON	MALUKU
68	1376	10.6602	10.6602	1	1	1	4	1	2	4	4	3	3	0	7	PADANG	SUMATERA BARAT
68	1377	10.6602	10.6602	1	1	1	4	1	2	4	4	3	3	0	7	PADANG	SUMATERA BARAT
68	1378	10.6602	10.6602	1	1	1	4	1	2	4	4	3	3	0	7	PADANG	SUMATERA BARAT
68	1379	10.6602	10.6602	1	1	1	4	1	2	4	4	3	3	0	7	PADANG	SUMATERA BARAT
68	1380	10.6602	10.6602	1	1	1	4	1	2	4	4	3	3	0	7	PADANG	SUMATERA BARAT
68	1381	10.6602	10.6602	1	1	1	4	1	2	4	4	3	3	0	7	PADANG	SUMATERA BARAT
68	1382	10.6602	10.6602	1	1	1	4	1	2	4	4	3	3	0	7	PADANG	SUMATERA BARAT
68	1383	10.6602	10.6602	1	1	1	4	1	2	4	4	3	3	0	7	PADANG	SUMATERA BARAT
69	1384	3.55341	3.55341	6	1	1	1	1		4	3	4	1	0	1	JAKBAR	DKI JAKARTA
69	1385	4.97477	7.10682	1	1	1	1	1	1	4	4	4	1	0	2	JAMBI	JAMBI
69	1386	4.97477	7.10682	1	1	1	1	1	1	4	4	4	1	0	2	JAMBI	JAMBI
69	1387	4.97477	7.10682	1	1	1	1	1	1	4	4	4	1	0	2	JAMBI	JAMBI
69	1388	4.97477	7.10682	1	1	1	1	1	1	4	4	4	1	0	2	JAMBI	JAMBI
69	1389	4.97477	7.10682	1	1	1	1	1	1	4	4	4	1	0	2	JAMBI	JAMBI
69	1390	10.6602	8.52818	1	1	1	2	1	2	4	5	5	1	0	7	TASIKMALAYA	JAWA BARAT
69	1391	10.6602	8.52818	1	1	1	2	1	2	4	5	5	1	0	7	TASIKMALAYA	JAWA BARAT
69	1392	10.6602	8.52818	1	1	1	2	1	2	4	5	5	1	0	7	TASIKMALAYA	JAWA BARAT
69	1393	10.6602	8.52818	1	1	1	2	1	2	4	5	5	1	0	7	TASIKMALAYA	JAWA BARAT
69	1394	10.6602	8.52818	1	1	1	2	1	2	4	5	5	1	0	7	TASIKMALAYA	JAWA BARAT
69	1395	21.3204	28.4273	1	1	1	1	1	1	5	3	3	3	0	10	AMBON	MALUKU
69	1396	21.3204	28.4273	1	1	1	1	1	1	5	3	3	3	0	10	AMBON	MALUKU
69	1397	21.3204	28.4273	1	1	1	1	1	1	5	3	3	3	0	10	AMBON	MALUKU
69	1398	21.3204	28.4273	1	1	1	1	1	1	5	3	3	3	0	10	AMBON	MALUKU
69	1399	21.3204	28.4273	1	1	1	1	1	1	5	3	3	3	0	10	AMBON	MALUKU
69	1400	21.3204	28.4273	1	1	1	1	1	1	5	3	3	3	0	10	AMBON	MALUKU
69	1401	7.10682	10.6602	1	1	1	1	1	2	4	4	5	1	0	3	PADANG	SUMATERA BARAT
69	1402	7.10682	10.6602	1	1	1	1	1	2	4	4	5	1	0	3	PADANG	SUMATERA BARAT
69	1403	7.10682	10.6602	1	1	1	1	1	2	4	4	5	1	0	3	PADANG	SUMATERA BARAT
70	1404	5.68545	7.10682	5	1	1	2	1	1	3	3	4	3	0	3	JAKBAR	DKI JAKARTA
70	1405	5.68545	7.10682	5	1	1	2	1	1	3	3	4	3	0	3	JAKBAR	DKI JAKARTA
70	1406	2.84273	4.97477	1	1	1	1	1	1	4	5	5	1	0	1	JAMBI	JAMBI
70	1407	2.84273	4.97477	1	1	1	1	1	1	4	5	5	1	0	1	JAMBI	JAMBI
70	1408	2.84273	4.97477	1	1	1	1	1	1	4	5	5	1	0	1	JAMBI	JAMBI
70	1409			1	1	1	1	1	1	4	4	5	1	0		TASIKMALAYA	JAWA BARAT
70	1410			1	1	1	1	1	1	4	4	5	1	0		TASIKMALAYA	JAWA BARAT
70	1411			1	1	1	1	1	1	4	4	5	1	0		TASIKMALAYA	JAWA BARAT
70	1412	21.3204	28.4273	1	2					5	4	4	1	1	10	AMBON	MALUKU
70	1413	21.3204	28.4273	1	2					5	4	4	1	1	10	AMBON	MALUKU
70	1414	21.3204	28.4273	1	2					5	4	4	1	1	10	AMBON	MALUKU
70	1415	21.3204	28.4273	1	2					5	4	4	1	1	10	AMBON	MALUKU
70	1416	21.3204	28.4273	1	2					5	4	4	1	1	10	AMBON	MALUKU
70	1417	7.10682	10.6602	1	1	1	1	1	2	4	4	4	1	0	3	PADANG	SUMATERA BARAT
70	1418	7.10682	10.6602	1	1	1	1	1	2	4	4	4	1	0	3	PADANG	SUMATERA BARAT
70	1419	7.10682	10.6602	1	1	1	1	1	2	4	4	4	1	0	3	PADANG	SUMATERA BARAT
70	1420	7.10682	10.6602	1	1	1	1	1	2	4	4	4	1	0	3	PADANG	SUMATERA BARAT
70	1421	7.10682	10.6602	1	1	1	1	1	2	4	4	4	1	0	3	PADANG	SUMATERA BARAT
71	1422	7.10682	7.10682	1	1	1	1	1	1	4	3	4	1	0	3	JAKBAR	DKI JAKARTA
71	1423	7.10682	7.10682	1	1	1	1	1	1	4	3	4	1	0	3	JAKBAR	DKI JAKARTA
71	1424	7.10682	10.6602	1	1	1	1	1	1	4	4	5	1	0	3	JAMBI	JAMBI
71	1425	7.10682	10.6602	1	1	1	1	1	1	4	4	5	1	0	3	JAMBI	JAMBI
71	1426	7.10682	10.6602	1	1	1	1	1	1	4	4	5	1	0	3	JAMBI	JAMBI
71	1427	7.10682	10.6602	1	1	1	1	1	1	4	4	5	1	0	3	JAMBI	JAMBI
71	1428			1	1	4	1	1		4	3	4	2	0		TASIKMALAYA	JAWA BARAT
71	1429			1	1	4	1	1		4	3	4	2	0		TASIKMALAYA	JAWA BARAT
71	1430			1	1	4	1	1		4	3	4	2	0		TASIKMALAYA	JAWA BARAT
71	1431	10.6602	14.2136	1	1			1	1	4	5	4	5	0	7	AMBON	MALUKU
71	1432	10.6602	14.2136	1	1			1	1	4	5	4	5	0	7	AMBON	MALUKU
71	1433	3.55341	10.6602	1	1	1	1	1	2	4	4	4	1	0	1	PADANG	SUMATERA BARAT
72	1434	3.55341	7.10682	1	1	1	1	1	1	3	3	4	3	0	1	JAKBAR	DKI JAKARTA
72	1435	3.55341	7.10682	1	1	1	1	1	1	3	3	4	3	0	1	JAKBAR	DKI JAKARTA
72	1436	3.55341	7.10682	1	1	1	1	1	1	3	3	4	3	0	1	JAKBAR	DKI JAKARTA
72	1437	10.6602	14.2136	1	1	1	1	1	1	4	5	5	1	0	7	JAMBI	JAMBI
72	1438	10.6602	14.2136	1	1	1	1	1	1	4	5	5	1	0	7	JAMBI	JAMBI
72	1439	10.6602	14.2136	1	1	1	1	1	1	4	5	5	1	0	7	JAMBI	JAMBI
72	1440	10.6602	14.2136	1	1	1	1	1	1	4	5	5	1	0	7	JAMBI	JAMBI
72	1441			1	1	5	2	1	2	5	5	5	1	0		TASIKMALAYA	JAWA BARAT
72	1442			1	1	5	2	1	2	5	5	5	1	0		TASIKMALAYA	JAWA BARAT
72	1443			1	1	5	2	1	2	5	5	5	1	0		TASIKMALAYA	JAWA BARAT
72	1444	17.767	21.3204		1	1	2		2	4	5	4	1	0	10	AMBON	MALUKU
72	1445	17.767	21.3204		1	1	2		2	4	5	4	1	0	10	AMBON	MALUKU
72	1446	17.767	21.3204		1	1	2		2	4	5	4	1	0	10	AMBON	MALUKU
72	1447	17.767	21.3204		1	1	2		2	4	5	4	1	0	10	AMBON	MALUKU
72	1448	17.767	21.3204		1	1	2		2	4	5	4	1	0	10	AMBON	MALUKU
72	1449	7.10682	7.10682	1	4					3	4	4	2	1	3	PADANG	SUMATERA BARAT
72	1450	7.10682	7.10682	1	4					3	4	4	2	1	3	PADANG	SUMATERA BARAT
72	1451	7.10682	7.10682	1	4					3	4	4	2	1	3	PADANG	SUMATERA BARAT
72	1452	7.10682	7.10682	1	4					3	4	4	2	1	3	PADANG	SUMATERA BARAT
72	1453	7.10682	7.10682	1	4					3	4	4	2	1	3	PADANG	SUMATERA BARAT
73	1454	3.55341	7.10682	3	1	1	2	2		3	3	3	2	0	1	JAKBAR	DKI JAKARTA
73	1455	3.55341	7.10682	3	1	1	2	2		3	3	3	2	0	1	JAKBAR	DKI JAKARTA
73	1456	5.68545	10.6602	1	1	1	1	1	1	4	5	3	2	0	3	JAMBI	JAMBI
73	1457	5.68545	10.6602	1	1	1	1	1	1	4	5	3	2	0	3	JAMBI	JAMBI
73	1458	5.68545	10.6602	1	1	1	1	1	1	4	5	3	2	0	3	JAMBI	JAMBI
73	1459			1	1	1	1	1		4	5	4	1	0		TASIKMALAYA	JAWA BARAT
73	1460			1	1	1	1	1		4	5	4	1	0		TASIKMALAYA	JAWA BARAT
73	1461			1	1	1	1	1		4	5	4	1	0		TASIKMALAYA	JAWA BARAT
73	1462			1	1	1	1	1		4	5	4	1	0		TASIKMALAYA	JAWA BARAT
73	1463	14.2136	7.10682	1	2					5	5	5	1	1	9	AMBON	MALUKU
73	1464	14.2136	7.10682	1	2					5	5	5	1	1	9	AMBON	MALUKU
73	1465	14.2136	7.10682	1	2					5	5	5	1	1	9	AMBON	MALUKU
73	1466	14.2136	7.10682	1	2					5	5	5	1	1	9	AMBON	MALUKU
73	1467	14.2136	7.10682	1	2					5	5	5	1	1	9	AMBON	MALUKU
73	1468	14.2136	7.10682	1	2					5	5	5	1	1	9	AMBON	MALUKU
73	1469	10.6602	10.6602	1	1	1	1	1	1	3	4	4	1	0	7	PADANG	SUMATERA BARAT
73	1470	10.6602	10.6602	1	1	1	1	1	1	3	4	4	1	0	7	PADANG	SUMATERA BARAT
73	1471	10.6602	10.6602	1	1	1	1	1	1	3	4	4	1	0	7	PADANG	SUMATERA BARAT
73	1472	10.6602	10.6602	1	1	1	1	1	1	3	4	4	1	0	7	PADANG	SUMATERA BARAT
73	1473	10.6602	10.6602	1	1	1	1	1	1	3	4	4	1	0	7	PADANG	SUMATERA BARAT
73	1474	10.6602	10.6602	1	1	1	1	1	1	3	4	4	1	0	7	PADANG	SUMATERA BARAT
74	1475	3.55341	7.10682	6	1	1	2	1	2	4	4	4	1	1	1	JAKBAR	DKI JAKARTA
74	1476	3.55341	7.10682	6	1	1	2	1	2	4	4	4	1	1	1	JAKBAR	DKI JAKARTA
74	1477	3.55341	7.10682	6	1	1	2	1	2	4	4	4	1	1	1	JAKBAR	DKI JAKARTA
74	1478	7.10682	10.6602	1	1	1	4	1	1	2	3	3	3	0	3	JAMBI	JAMBI
74	1479	7.10682	10.6602	1	1	1	4	1	1	2	3	3	3	0	3	JAMBI	JAMBI
74	1480	7.10682	10.6602	1	1	1	4	1	1	2	3	3	3	0	3	JAMBI	JAMBI
74	1481	7.10682	10.6602	1	1	1	4	1	1	2	3	3	3	0	3	JAMBI	JAMBI
74	1482			3	1	1	2	1	2	1	1	1	1	0		TASIKMALAYA	JAWA BARAT
74	1483	7.10682	71.0682	2	2					4	3	3	3	1	3	AMBON	MALUKU
74	1484	7.10682	71.0682	2	2					4	3	3	3	1	3	AMBON	MALUKU
74	1485	7.10682	71.0682	2	2					4	3	3	3	1	3	AMBON	MALUKU
74	1486	7.10682	71.0682	2	2					4	3	3	3	1	3	AMBON	MALUKU
74	1487	7.10682	71.0682	2	2					4	3	3	3	1	3	AMBON	MALUKU
74	1488	1.06602		1	1	1	1	1	2	4	4	5	1	0	1	PADANG	SUMATERA BARAT
74	1489	1.06602		1	1	1	1	1	2	4	4	5	1	0	1	PADANG	SUMATERA BARAT
74	1490	1.06602		1	1	1	1	1	2	4	4	5	1	0	1	PADANG	SUMATERA BARAT
74	1491	1.06602		1	1	1	1	1	2	4	4	5	1	0	1	PADANG	SUMATERA BARAT
75	1492	3.55341	7.10682		1	1	4		1	3	4	3		0	1	JAKBAR	DKI JAKARTA
75	1493	7.10682	3.55341	1	1	1	1	1	2	3	4	3	3	0	3	JAMBI	JAMBI
75	1494	7.10682	3.55341	1	1	1	1	1	2	3	4	3	3	0	3	JAMBI	JAMBI
75	1495				1	1	1	2		3	4	3	1	0		TASIKMALAYA	JAWA BARAT
75	1496				1	1	1	2		3	4	3	1	0		TASIKMALAYA	JAWA BARAT
75	1497				1	1	1	2		3	4	3	1	0		TASIKMALAYA	JAWA BARAT
75	1498	7.10682	10.6602	1	2	5		1	1	4	4	5	1	1	3	AMBON	MALUKU
75	1499	7.10682	10.6602	1	2	5		1	1	4	4	5	1	1	3	AMBON	MALUKU
75	1500	7.10682	10.6602	1	2	5		1	1	4	4	5	1	1	3	AMBON	MALUKU
75	1501	7.10682	10.6602	1	2	5		1	1	4	4	5	1	1	3	AMBON	MALUKU
75	1502	7.10682	7.10682	1	1	1	4	2	2	4	4	4	1	0	3	PADANG	SUMATERA BARAT
75	1503	7.10682	7.10682	1	1	1	4	2	2	4	4	4	1	0	3	PADANG	SUMATERA BARAT
76	1504	3.55341	7.10682	1	1	1	1	1	1	4	3	4	1	0	1	JAKBAR	DKI JAKARTA
76	1505	3.55341	7.10682	1	1	1	1	1	1	4	3	4	1	0	1	JAKBAR	DKI JAKARTA
76	1506	3.55341	7.10682	1	1	1	1	1	1	4	3	4	1	0	1	JAKBAR	DKI JAKARTA
76	1507	10.6602	14.2136	1	1	1	1	1	1	3	3	4		0	7	JAMBI	JAMBI
76	1508	10.6602	14.2136	1	1	1	1	1	1	3	3	4		0	7	JAMBI	JAMBI
76	1509	10.6602	14.2136	1	1	1	1	1	1	3	3	4		0	7	JAMBI	JAMBI
76	1510			1	1	1	1	2		4	5	5	1	0		TASIKMALAYA	JAWA BARAT
76	1511			1	1	1	1	2		4	5	5	1	0		TASIKMALAYA	JAWA BARAT
76	1512			1	1	1	1	2		4	5	5	1	0		TASIKMALAYA	JAWA BARAT
76	1513			1	1	1	1	2		4	5	5	1	0		TASIKMALAYA	JAWA BARAT
76	1514	10.6602	7.10682	1	2	4				5	4	4	1	1	7	AMBON	MALUKU
76	1515	10.6602	7.10682	1	2	4				5	4	4	1	1	7	AMBON	MALUKU
76	1516	10.6602	7.10682	1	2	4				5	4	4	1	1	7	AMBON	MALUKU
76	1517	10.6602	7.10682	1	2	4				5	4	4	1	1	7	AMBON	MALUKU
76	1518	10.6602	7.10682	1	2	4				5	4	4	1	1	7	AMBON	MALUKU
76	1519	10.6602	21.3204	1	1	1	1	1	2	5	5	5	1	0	7	PADANG	SUMATERA BARAT
76	1520	10.6602	21.3204	1	1	1	1	1	2	5	5	5	1	0	7	PADANG	SUMATERA BARAT
76	1521	10.6602	21.3204	1	1	1	1	1	2	5	5	5	1	0	7	PADANG	SUMATERA BARAT
77	1522	4.97477	7.10682	1	1	1	1	1	1	3	3	4	3	0	2	JAKBAR	DKI JAKARTA
77	1523	4.97477	7.10682	1	1	1	1	1	1	3	3	4	3	0	2	JAKBAR	DKI JAKARTA
77	1524	4.97477	7.10682	1	1	1	1	1	1	3	3	4	3	0	2	JAKBAR	DKI JAKARTA
77	1525	4.97477	7.10682	1	1	1	1	1	1	3	3	4	3	0	2	JAKBAR	DKI JAKARTA
77	1526	7.10682	10.6602	1	1	4	1	1	1	4	4	4	2	0	3	JAMBI	JAMBI
77	1527	7.10682	10.6602	1	1	4	1	1	1	4	4	4	2	0	3	JAMBI	JAMBI
77	1528	7.10682	10.6602	1	1	4	1	1	1	4	4	4	2	0	3	JAMBI	JAMBI
77	1529			1	1	1	2	1	2	5	5	5	1	0		TASIKMALAYA	JAWA BARAT
77	1530			1	1	1	2	1	2	5	5	5	1	0		TASIKMALAYA	JAWA BARAT
77	1531			1	1	1	2	1	2	5	5	5	1	0		TASIKMALAYA	JAWA BARAT
77	1532	2.13204	3.55341	1	1	1	2	2		5	3	3	1	0	1	AMBON	MALUKU
77	1533	2.13204	3.55341	1	1	1	2	2		5	3	3	1	0	1	AMBON	MALUKU
77	1534	2.13204	3.55341	1	1	1	2	2		5	3	3	1	0	1	AMBON	MALUKU
77	1535	7.10682	10.6602	1	1	1	4	1	1	5	4	4	1	0	3	PADANG	SUMATERA BARAT
77	1536	7.10682	10.6602	1	1	1	4	1	1	5	4	4	1	0	3	PADANG	SUMATERA BARAT
77	1537	7.10682	10.6602	1	1	1	4	1	1	5	4	4	1	0	3	PADANG	SUMATERA BARAT
78	1538	3.55341	10.6602	3	1	1	2	2		3	3	3	2	0	1	JAKBAR	DKI JAKARTA
78	1539	3.55341	10.6602	3	1	1	2	2		3	3	3	2	0	1	JAKBAR	DKI JAKARTA
78	1540	3.55341	10.6602	3	1	1	2	2		3	3	3	2	0	1	JAKBAR	DKI JAKARTA
78	1541	7.10682	7.10682	1	1	4	4	1	1	3	2	3	4	0	3	JAMBI	JAMBI
78	1542	7.10682	7.10682	1	1	4	4	1	1	3	2	3	4	0	3	JAMBI	JAMBI
78	1543	7.10682	7.10682	1	1	4	4	1	1	3	2	3	4	0	3	JAMBI	JAMBI
78	1544	7.10682	7.10682	1	1	4	4	1	1	3	2	3	4	0	3	JAMBI	JAMBI
78	1545			2	1	1	1	1	1	4	4	3	1	0		TASIKMALAYA	JAWA BARAT
78	1546			2	1	1	1	1	1	4	4	3	1	0		TASIKMALAYA	JAWA BARAT
78	1547			2	1	1	1	1	1	4	4	3	1	0		TASIKMALAYA	JAWA BARAT
78	1548			2	1	1	1	1	1	4	4	3	1	0		TASIKMALAYA	JAWA BARAT
78	1549			2	1	1	1	1	1	4	4	3	1	0		TASIKMALAYA	JAWA BARAT
78	1550			1	1	1	3	1	1	4	4	5	3	0		AMBON	MALUKU
78	1551			1	1	1	3	1	1	4	4	5	3	0		AMBON	MALUKU
78	1552			1	1	1	3	1	1	4	4	5	3	0		AMBON	MALUKU
78	1553			1	1	1	3	1	1	4	4	5	3	0		AMBON	MALUKU
78	1554			1	1	1	3	1	1	4	4	5	3	0		AMBON	MALUKU
78	1555	7.10682	9.23886	1	1	1	1	1	2	4	5	5	1	0	3	PADANG	SUMATERA BARAT
78	1556	7.10682	9.23886	1	1	1	1	1	2	4	5	5	1	0	3	PADANG	SUMATERA BARAT
79	1557	7.10682	7.10682	6	1	1	2	1	2	3	4	4	4	1	3	JAKBAR	DKI JAKARTA
79	1558	7.10682	10.6602	2	1	1	1	1	1	4	4	3	1	0	3	JAMBI	JAMBI
79	1559	7.10682	10.6602	2	1	1	1	1	1	4	4	3	1	0	3	JAMBI	JAMBI
79	1560	7.10682	10.6602	2	1	1	1	1	1	4	4	3	1	0	3	JAMBI	JAMBI
79	1561	7.10682	10.6602	2	1	1	1	1	1	4	4	3	1	0	3	JAMBI	JAMBI
79	1562			1	1	5	4	2		3	2	4	1	0		TASIKMALAYA	JAWA BARAT
79	1563	28.4273	21.3204	1	1	1	1	1	1	4	4	4	4	0	10	AMBON	MALUKU
79	1564	28.4273	21.3204	1	1	1	1	1	1	4	4	4	4	0	10	AMBON	MALUKU
79	1565	28.4273	21.3204	1	1	1	1	1	1	4	4	4	4	0	10	AMBON	MALUKU
79	1566	28.4273	21.3204	1	1	1	1	1	1	4	4	4	4	0	10	AMBON	MALUKU
79	1567	28.4273	21.3204	1	1	1	1	1	1	4	4	4	4	0	10	AMBON	MALUKU
79	1568	28.4273	21.3204	1	1	1	1	1	1	4	4	4	4	0	10	AMBON	MALUKU
79	1569	7.10682	7.10682	1	1	1	4	1	2	5	3	4	1	0	3	PADANG	SUMATERA BARAT
79	1570	7.10682	7.10682	1	1	1	4	1	2	5	3	4	1	0	3	PADANG	SUMATERA BARAT
79	1571	7.10682	7.10682	1	1	1	4	1	2	5	3	4	1	0	3	PADANG	SUMATERA BARAT
79	1572	7.10682	7.10682	1	1	1	4	1	2	5	3	4	1	0	3	PADANG	SUMATERA BARAT
80	1573	3.55341	3.55341		1	1	4		1	4	4	5	1	0	1	JAKBAR	DKI JAKARTA
80	1574	3.55341	3.55341		1	1	4		1	4	4	5	1	0	1	JAKBAR	DKI JAKARTA
80	1575	3.55341	3.55341		1	1	4		1	4	4	5	1	0	1	JAKBAR	DKI JAKARTA
80	1576	3.55341	3.55341		1	1	4		1	4	4	5	1	0	1	JAKBAR	DKI JAKARTA
80	1577	7.10682	10.6602	5	4					3	3	4	2	1	3	MUARO JAMBI	JAMBI
80	1578	7.10682	10.6602	5	4					3	3	4	2	1	3	MUARO JAMBI	JAMBI
80	1579	7.10682	10.6602	5	4					3	3	4	2	1	3	MUARO JAMBI	JAMBI
80	1580	7.10682	10.6602	5	4					3	3	4	2	1	3	MUARO JAMBI	JAMBI
80	1581	7.10682	10.6602	5	4					3	3	4	2	1	3	MUARO JAMBI	JAMBI
80	1582			1	1	1	1	2		4	5	5	1	0		TASIKMALAYA	JAWA BARAT
80	1583			1	1	1	1	2		4	5	5	1	0		TASIKMALAYA	JAWA BARAT
80	1584			1	1	1	1	2		4	5	5	1	0		TASIKMALAYA	JAWA BARAT
80	1585			1	1	1	1	1	1	4	5	5	1	0		AMBON	MALUKU
80	1586			1	1	1	1	1	1	4	5	5	1	0		AMBON	MALUKU
80	1587			1	1	1	1	1	1	4	5	5	1	0		AMBON	MALUKU
80	1588			1	1	1	1	1	1	4	5	5	1	0		AMBON	MALUKU
80	1589			1	1	1	1	1	1	4	5	5	1	0		AMBON	MALUKU
80	1590	10.6602	14.2136	1	1	1	1	1	2	4	3	4	2	0	7	PADANG	SUMATERA BARAT
80	1591	10.6602	14.2136	1	1	1	1	1	2	4	3	4	2	0	7	PADANG	SUMATERA BARAT
80	1592	10.6602	14.2136	1	1	1	1	1	2	4	3	4	2	0	7	PADANG	SUMATERA BARAT
81	1593	3.55341	7.10682	1	1	1	1	1	1	3	4	4	4	0	1	JAKBAR	DKI JAKARTA
81	1594	3.55341	7.10682	1	1	1	1	1	1	3	4	4	4	0	1	JAKBAR	DKI JAKARTA
81	1595	7.10682	7.10682	1	4					5	5	5	1	1	3	MUARO JAMBI	JAMBI
81	1596	7.10682	7.10682	1	4					5	5	5	1	1	3	MUARO JAMBI	JAMBI
81	1597			1	1	4		1	1	3	3	3	3	0		TASIKMALAYA	JAWA BARAT
81	1598			1	1	4		1	1	3	3	3	3	0		TASIKMALAYA	JAWA BARAT
81	1599			1	1	4		1	1	3	3	3	3	0		TASIKMALAYA	JAWA BARAT
81	1600			1	1	4		1	1	3	3	3	3	0		TASIKMALAYA	JAWA BARAT
81	1601			1	1	4		1	1	3	3	3	3	0		TASIKMALAYA	JAWA BARAT
81	1602			1	1	4		1	1	3	3	3	3	0		TASIKMALAYA	JAWA BARAT
81	1603			1	1	4		1	1	3	3	3	3	0		TASIKMALAYA	JAWA BARAT
81	1604			1	1	4		1	1	3	3	3	3	0		TASIKMALAYA	JAWA BARAT
81	1605			1	1	4		1	1	3	3	3	3	0		TASIKMALAYA	JAWA BARAT
81	1606			1	1	4		1	1	3	3	3	3	0		TASIKMALAYA	JAWA BARAT
81	1607	7.10682	3.55341	1	1	1	2	1	1	5	3	4	1	0	3	AMBON	MALUKU
81	1608	7.10682	3.55341	1	1	1	2	1	1	5	3	4	1	0	3	AMBON	MALUKU
81	1609	7.10682	3.55341	1	1	1	2	1	1	5	3	4	1	0	3	AMBON	MALUKU
81	1610	7.10682	10.6602	2	1	1	2	1	2	4	4	3	2	0	3	PADANG	SUMATERA BARAT
81	1611	7.10682	10.6602	2	1	1	2	1	2	4	4	3	2	0	3	PADANG	SUMATERA BARAT
81	1612	7.10682	10.6602	2	1	1	2	1	2	4	4	3	2	0	3	PADANG	SUMATERA BARAT
82	1613	3.55341	10.6602	5	1	1	2	1	1	4	4	5	1	0	1	JAKBAR	DKI JAKARTA
82	1614	3.55341	10.6602	5	1	1	2	1	1	4	4	5	1	0	1	JAKBAR	DKI JAKARTA
82	1615	7.10682	7.10682	1	1	1	1	1	1	3	4	3	2	0	3	MUARO JAMBI	JAMBI
82	1616	7.10682	7.10682	1	1	1	1	1	1	3	4	3	2	0	3	MUARO JAMBI	JAMBI
82	1617			1	1	4	2	1	1	3	3	3	3	0		TASIKMALAYA	JAWA BARAT
82	1618			1	1	4	2	1	1	3	3	3	3	0		TASIKMALAYA	JAWA BARAT
82	1619			1	1	4	2	1	1	3	3	3	3	0		TASIKMALAYA	JAWA BARAT
82	1620	3.55341	7.10682	1	1	1	3	1	1	5	3	5	1	0	1	AMBON	MALUKU
82	1621	3.55341	7.10682	1	1	1	3	1	1	5	3	5	1	0	1	AMBON	MALUKU
82	1622	7.10682	10.6602	1	1	1	1	1	2	3	4	4	1	0	3	PADANG	SUMATERA BARAT
82	1623	7.10682	10.6602	1	1	1	1	1	2	3	4	4	1	0	3	PADANG	SUMATERA BARAT
82	1624	7.10682	10.6602	1	1	1	1	1	2	3	4	4	1	0	3	PADANG	SUMATERA BARAT
82	1625	7.10682	10.6602	1	1	1	1	1	2	3	4	4	1	0	3	PADANG	SUMATERA BARAT
83	1626	7.10682	10.6602	5	1	4	2	1	2	3	3	4	3	0	3	JAKBAR	DKI JAKARTA
83	1627	7.10682	10.6602	5	1	4	2	1	2	3	3	4	3	0	3	JAKBAR	DKI JAKARTA
83	1628	7.10682	10.6602	5	1	4	2	1	2	3	3	4	3	0	3	JAKBAR	DKI JAKARTA
83	1629	10.6602	10.6602	1	1	1	1	1	1	5	3	5	1	0	7	MUARO JAMBI	JAMBI
83	1630	10.6602	10.6602	1	1	1	1	1	1	5	3	5	1	0	7	MUARO JAMBI	JAMBI
83	1631	10.6602	10.6602	1	1	1	1	1	1	5	3	5	1	0	7	MUARO JAMBI	JAMBI
83	1632	10.6602	10.6602	1	1	1	1	1	1	5	3	5	1	0	7	MUARO JAMBI	JAMBI
83	1633			1	1	1	2	2		5	5	5	1	0		TASIKMALAYA	JAWA BARAT
83	1634			1	1	1	2	2		5	5	5	1	0		TASIKMALAYA	JAWA BARAT
83	1635			1	1	1	2	2		5	5	5	1	0		TASIKMALAYA	JAWA BARAT
83	1636	49.7477	56.8545	2	1	1	2	1	1	3	4	4	5	0	10	AMBON	MALUKU
83	1637	49.7477	56.8545	2	1	1	2	1	1	3	4	4	5	0	10	AMBON	MALUKU
83	1638	49.7477	56.8545	2	1	1	2	1	1	3	4	4	5	0	10	AMBON	MALUKU
83	1639	49.7477	56.8545	2	1	1	2	1	1	3	4	4	5	0	10	AMBON	MALUKU
83	1640	49.7477	56.8545	2	1	1	2	1	1	3	4	4	5	0	10	AMBON	MALUKU
83	1641	49.7477	56.8545	2	1	1	2	1	1	3	4	4	5	0	10	AMBON	MALUKU
83	1642	5.68545	10.6602	1	1	1	4	1	2	3	4	5	1	0	3	PADANG	SUMATERA BARAT
83	1643	5.68545	10.6602	1	1	1	4	1	2	3	4	5	1	0	3	PADANG	SUMATERA BARAT
84	1644	2.84273	5.33011	3	1	1	2	2		5	5	5	1	0	1	JAKBAR	DKI JAKARTA
84	1645	9.94954	10.6602		4					5	5	5	1	1	7	MUARO JAMBI	JAMBI
84	1646	9.94954	10.6602		4					5	5	5	1	1	7	MUARO JAMBI	JAMBI
84	1647	9.94954	10.6602		4					5	5	5	1	1	7	MUARO JAMBI	JAMBI
84	1648			1	1	1	1	2		4	5	4	1	0		TASIKMALAYA	JAWA BARAT
84	1649			1	1	1	1	2		4	5	4	1	0		TASIKMALAYA	JAWA BARAT
84	1650			1	1	1	1	2		4	5	4	1	0		TASIKMALAYA	JAWA BARAT
84	1651			1	1	1	1	2		4	5	4	1	0		TASIKMALAYA	JAWA BARAT
84	1652	8.52818	10.6602	1	1	1	1	1	1	5	5	4	1	0	7	AMBON	MALUKU
84	1653	8.52818	10.6602	1	1	1	1	1	1	5	5	4	1	0	7	AMBON	MALUKU
84	1654	8.52818	10.6602	1	1	1	1	1	1	5	5	4	1	0	7	AMBON	MALUKU
84	1655	8.52818	10.6602	1	1	1	1	1	1	5	5	4	1	0	7	AMBON	MALUKU
84	1656	8.52818	10.6602	1	1	1	1	1	1	5	5	4	1	0	7	AMBON	MALUKU
84	1657	7.10682	9.23886	1	1	1	4	1	2	4	4	5	2	0	3	PADANG	SUMATERA BARAT
84	1658	7.10682	9.23886	1	1	1	4	1	2	4	4	5	2	0	3	PADANG	SUMATERA BARAT
85	1659	7.10682	14.2136	6	1	1	2	1	2	4	3	4	1	1	3	JAKBAR	DKI JAKARTA
85	1660	7.10682	14.2136	6	1	1	2	1	2	4	3	4	1	1	3	JAKBAR	DKI JAKARTA
85	1661	7.10682	14.2136	6	1	1	2	1	2	4	3	4	1	1	3	JAKBAR	DKI JAKARTA
85	1662	7.10682	14.2136	6	1	1	2	1	2	4	3	4	1	1	3	JAKBAR	DKI JAKARTA
85	1663	11.3709	14.2136	1	1	1	1	1	1	3	4	3	2	0	9	MUARO JAMBI	JAMBI
85	1664	11.3709	14.2136	1	1	1	1	1	1	3	4	3	2	0	9	MUARO JAMBI	JAMBI
85	1665	11.3709	14.2136	1	1	1	1	1	1	3	4	3	2	0	9	MUARO JAMBI	JAMBI
85	1666	11.3709	14.2136	1	1	1	1	1	1	3	4	3	2	0	9	MUARO JAMBI	JAMBI
85	1667			1	1	1	1	1	1	3	4	4	1	0		TASIKMALAYA	JAWA BARAT
85	1668			1	1	1	1	1	1	3	4	4	1	0		TASIKMALAYA	JAWA BARAT
85	1669			1	1	1	1	1	1	3	4	4	1	0		TASIKMALAYA	JAWA BARAT
85	1670			1	1	1	1	1	1	3	4	4	1	0		TASIKMALAYA	JAWA BARAT
85	1671			1	1	1	1	1	1	3	4	4	1	0		TASIKMALAYA	JAWA BARAT
85	1672	6.39613	12.0816		1	5	1		1	4	5	5	1	0	3	AMBON	MALUKU
85	1673	6.39613	12.0816		1	5	1		1	4	5	5	1	0	3	AMBON	MALUKU
85	1674	6.39613	12.0816		1	5	1		1	4	5	5	1	0	3	AMBON	MALUKU
85	1675	6.39613	12.0816		1	5	1		1	4	5	5	1	0	3	AMBON	MALUKU
85	1676	7.10682	7.10682	2	1	1	2	1	2	4	4	4	1	0	3	PADANG	SUMATERA BARAT
85	1677	7.10682	7.10682	2	1	1	2	1	2	4	4	4	1	0	3	PADANG	SUMATERA BARAT
85	1678	7.10682	7.10682	2	1	1	2	1	2	4	4	4	1	0	3	PADANG	SUMATERA BARAT
85	1679	7.10682	7.10682	2	1	1	2	1	2	4	4	4	1	0	3	PADANG	SUMATERA BARAT
86	1680	10.6602	21.3204	5	1	4	2	1	2	3	3	4	3	0	7	JAKBAR	DKI JAKARTA
86	1681	10.6602	21.3204	5	1	4	2	1	2	3	3	4	3	0	7	JAKBAR	DKI JAKARTA
86	1682	10.6602	21.3204	5	1	4	2	1	2	3	3	4	3	0	7	JAKBAR	DKI JAKARTA
86	1683	10.6602	21.3204	5	1	4	2	1	2	3	3	4	3	0	7	JAKBAR	DKI JAKARTA
86	1684	14.2136	14.2136	2	1	1	1	1	2	5	4	3	1	0	9	MUARO JAMBI	JAMBI
86	1685	14.2136	14.2136	2	1	1	1	1	2	5	4	3	1	0	9	MUARO JAMBI	JAMBI
86	1686	14.2136	14.2136	2	1	1	1	1	2	5	4	3	1	0	9	MUARO JAMBI	JAMBI
86	1687	14.2136	14.2136	2	1	1	1	1	2	5	4	3	1	0	9	MUARO JAMBI	JAMBI
86	1688			1	1	1	1	2		4	5	5	1	0		TASIKMALAYA	JAWA BARAT
86	1689			1	1	1	1	2		4	5	5	1	0		TASIKMALAYA	JAWA BARAT
86	1690			1	1	1	1	2		4	5	5	1	0		TASIKMALAYA	JAWA BARAT
86	1691			1	1	1	1	2		4	5	5	1	0		TASIKMALAYA	JAWA BARAT
86	1692	7.10682	3.55341	1	1	1	1	1	1	5	5	5	1	0	3	AMBON	MALUKU
86	1693	7.10682	3.55341	1	1	1	1	1	1	5	5	5	1	0	3	AMBON	MALUKU
86	1694	7.10682	3.55341	1	1	1	1	1	1	5	5	5	1	0	3	AMBON	MALUKU
86	1695	10.6602	12.0816	1	1	1	4	1	2	3	4	5	1	0	7	PADANG	SUMATERA BARAT
86	1696	10.6602	12.0816	1	1	1	4	1	2	3	4	5	1	0	7	PADANG	SUMATERA BARAT
86	1697	10.6602	12.0816	1	1	1	4	1	2	3	4	5	1	0	7	PADANG	SUMATERA BARAT
87	1698	10.6602	17.767		1	1	4		1	4	3	4	1	0	7	JAKSEL	DKI JAKARTA
87	1699	10.6602	17.767		1	1	4		1	4	3	4	1	0	7	JAKSEL	DKI JAKARTA
87	1700	10.6602	17.767		1	1	4		1	4	3	4	1	0	7	JAKSEL	DKI JAKARTA
87	1701	10.6602	17.767		1	1	4		1	4	3	4	1	0	7	JAKSEL	DKI JAKARTA
87	1702	10.6602	17.767		1	1	4		1	4	3	4	1	0	7	JAKSEL	DKI JAKARTA
87	1703	10.6602	17.767		1	1	4		1	4	3	4	1	0	7	JAKSEL	DKI JAKARTA
87	1704	10.6602	17.767		1	1	4		1	4	3	4	1	0	7	JAKSEL	DKI JAKARTA
87	1705	10.6602	17.767		1	1	4		1	4	3	4	1	0	7	JAKSEL	DKI JAKARTA
87	1706	8.52818	9.23886	1	1	1	1	1	1	5	5	5	1	0	7	MUARO JAMBI	JAMBI
87	1707	8.52818	9.23886	1	1	1	1	1	1	5	5	5	1	0	7	MUARO JAMBI	JAMBI
87	1708	8.52818	9.23886	1	1	1	1	1	1	5	5	5	1	0	7	MUARO JAMBI	JAMBI
87	1709			1	1	1	1	2		4	3	5	1	0		TASIKMALAYA	JAWA BARAT
87	1710			1	1	1	1	2		4	3	5	1	0		TASIKMALAYA	JAWA BARAT
87	1711	17.767	7.10682	1	2					4	5	5	1	1	10	AMBON	MALUKU
87	1712	17.767	7.10682	1	2					4	5	5	1	1	10	AMBON	MALUKU
87	1713	17.767	7.10682	1	2					4	5	5	1	1	10	AMBON	MALUKU
87	1714	17.767	7.10682	1	2					4	5	5	1	1	10	AMBON	MALUKU
87	1715	17.767	7.10682	1	2					4	5	5	1	1	10	AMBON	MALUKU
87	1716	7.10682	10.6602	1	4					4	4	4	1	1	3	PADANG	SUMATERA BARAT
87	1717	7.10682	10.6602	1	4					4	4	4	1	1	3	PADANG	SUMATERA BARAT
88	1718	7.10682	7.10682	5	1	4	2	1	2	3	3	4	3	0	3	JAKSEL	DKI JAKARTA
88	1719	7.10682	7.10682	5	1	4	2	1	2	3	3	4	3	0	3	JAKSEL	DKI JAKARTA
88	1720	11.3709	12.0816	1	1	1	1	1	2	5	5	5	1	0	9	MUARO JAMBI	JAMBI
88	1721	11.3709	12.0816	1	1	1	1	1	2	5	5	5	1	0	9	MUARO JAMBI	JAMBI
88	1722	11.3709	12.0816	1	1	1	1	1	2	5	5	5	1	0	9	MUARO JAMBI	JAMBI
88	1723	11.3709	12.0816	1	1	1	1	1	2	5	5	5	1	0	9	MUARO JAMBI	JAMBI
88	1724			1	1	1	1	2		4	4	4	1	0		TASIKMALAYA	JAWA BARAT
88	1725			1	1	1	1	2		4	4	4	1	0		TASIKMALAYA	JAWA BARAT
88	1726			1	1	1	1	2		4	4	4	1	0		TASIKMALAYA	JAWA BARAT
88	1727	21.3204	28.4273	1	1	1	1	1	1	5	4	5	1	0	10	AMBON	MALUKU
88	1728	21.3204	28.4273	1	1	1	1	1	1	5	4	5	1	0	10	AMBON	MALUKU
88	1729	21.3204	28.4273	1	1	1	1	1	1	5	4	5	1	0	10	AMBON	MALUKU
88	1730	21.3204	28.4273	1	1	1	1	1	1	5	4	5	1	0	10	AMBON	MALUKU
88	1731	21.3204	28.4273	1	1	1	1	1	1	5	4	5	1	0	10	AMBON	MALUKU
88	1732	7.10682	8.52818	1	1	1	1	1	2	3	4	4	1	0	3	PADANG	SUMATERA BARAT
88	1733	7.10682	8.52818	1	1	1	1	1	2	3	4	4	1	0	3	PADANG	SUMATERA BARAT
89	1734			1	1	1	1	1	1	3	3	3	2	0		JAKSEL	DKI JAKARTA
89	1735			1	1	1	1	1	1	3	3	3	2	0		JAKSEL	DKI JAKARTA
89	1736			1	1	1	1	1	1	3	3	3	2	0		JAKSEL	DKI JAKARTA
89	1737			1	1	1	1	1	1	3	3	3	2	0		JAKSEL	DKI JAKARTA
89	1738			1	1	1	1	1	1	3	3	3	2	0		JAKSEL	DKI JAKARTA
89	1739	8.52818	10.6602	1	5					5	5	5	1	1	7	MUARO JAMBI	JAMBI
89	1740	8.52818	10.6602	1	5					5	5	5	1	1	7	MUARO JAMBI	JAMBI
89	1741	8.52818	10.6602	1	5					5	5	5	1	1	7	MUARO JAMBI	JAMBI
89	1742			1	1	1	1	2		5	5	4	1	0		TASIKMALAYA	JAWA BARAT
89	1743			1	1	1	1	2		5	5	4	1	0		TASIKMALAYA	JAWA BARAT
89	1744	10.6602	14.2136	1	1	1	1	1	1	5	4	5	1	0	7	AMBON	MALUKU
89	1745	10.6602	14.2136	1	1	1	1	1	1	5	4	5	1	0	7	AMBON	MALUKU
89	1746	10.6602	14.2136	1	1	1	1	1	1	5	4	5	1	0	7	AMBON	MALUKU
89	1747	10.6602	14.2136	1	1	1	1	1	1	5	4	5	1	0	7	AMBON	MALUKU
89	1748	10.6602	14.2136	1	1	1	1	1	1	5	4	5	1	0	7	AMBON	MALUKU
89	1749	10.6602	56.8545	1	1	1	4	1	2	3	4	4	1	0	7	PADANG	SUMATERA BARAT
89	1750	10.6602	56.8545	1	1	1	4	1	2	3	4	4	1	0	7	PADANG	SUMATERA BARAT
89	1751	10.6602	56.8545	1	1	1	4	1	2	3	4	4	1	0	7	PADANG	SUMATERA BARAT
89	1752	10.6602	56.8545	1	1	1	4	1	2	3	4	4	1	0	7	PADANG	SUMATERA BARAT
90	1753	7.10682	14.2136	3	1	1	2	2		4	4	4	1	0	3	JAKSEL	DKI JAKARTA
90	1754	7.10682	14.2136	3	1	1	2	2		4	4	4	1	0	3	JAKSEL	DKI JAKARTA
90	1755	7.10682	14.2136	3	1	1	2	2		4	4	4	1	0	3	JAKSEL	DKI JAKARTA
90	1756	7.10682	14.2136	3	1	1	2	2		4	4	4	1	0	3	JAKSEL	DKI JAKARTA
90	1757	14.2136	14.9243	1	1	1	1	1	1	5	5	5	1	0	9	MUARO JAMBI	JAMBI
90	1758	14.2136	14.9243	1	1	1	1	1	1	5	5	5	1	0	9	MUARO JAMBI	JAMBI
90	1759	14.2136	14.9243	1	1	1	1	1	1	5	5	5	1	0	9	MUARO JAMBI	JAMBI
90	1760	14.2136	14.9243	1	1	1	1	1	1	5	5	5	1	0	9	MUARO JAMBI	JAMBI
90	1761			2	1	1	2	1	2	5	5	5	1	0		TASIKMALAYA	JAWA BARAT
90	1762			2	1	1	2	1	2	5	5	5	1	0		TASIKMALAYA	JAWA BARAT
90	1763			2	1	1	2	1	2	5	5	5	1	0		TASIKMALAYA	JAWA BARAT
90	1764	10.6602	14.2136	1	1	1	2	1	1	4	4	4	1	0	7	AMBON	MALUKU
90	1765	10.6602	14.2136	1	1	1	2	1	1	4	4	4	1	0	7	AMBON	MALUKU
90	1766	10.6602	14.2136	1	1	1	2	1	1	4	4	4	1	0	7	AMBON	MALUKU
90	1767	10.6602	14.2136	1	1	1	2	1	1	4	4	4	1	0	7	AMBON	MALUKU
90	1768	10.6602	14.2136	1	1	1	2	1	1	4	4	4	1	0	7	AMBON	MALUKU
90	1769	10.6602	14.2136	1	1	1	2	1	1	4	4	4	1	0	7	AMBON	MALUKU
90	1770	4.97477	5.68545	1	1	1	1	1	1	3	3	4	1	0	2	PADANG	SUMATERA BARAT
90	1771	4.97477	5.68545	1	1	1	1	1	1	3	3	4	1	0	2	PADANG	SUMATERA BARAT
90	1772	4.97477	5.68545	1	1	1	1	1	1	3	3	4	1	0	2	PADANG	SUMATERA BARAT
90	1773	4.97477	5.68545	1	1	1	1	1	1	3	3	4	1	0	2	PADANG	SUMATERA BARAT
91	1774	7.10682	10.6602	6	1	1	2	1	2	3	4	3		1	3	JAKSEL	DKI JAKARTA
91	1775	7.10682	10.6602	6	1	1	2	1	2	3	4	3		1	3	JAKSEL	DKI JAKARTA
91	1776	7.10682	10.6602	6	1	1	2	1	2	3	4	3		1	3	JAKSEL	DKI JAKARTA
91	1777	10.6602	11.3709	1	1	1	1	1	2	5	5	5	1	0	7	MUARO JAMBI	JAMBI
91	1778	10.6602	11.3709	1	1	1	1	1	2	5	5	5	1	0	7	MUARO JAMBI	JAMBI
91	1779	10.6602	11.3709	1	1	1	1	1	2	5	5	5	1	0	7	MUARO JAMBI	JAMBI
91	1780	10.6602	11.3709	1	1	1	1	1	2	5	5	5	1	0	7	MUARO JAMBI	JAMBI
91	1781	9.94954	4.97477	1	1	1	2	2		5	5	5	1	0	7	TASIKMALAYA	JAWA BARAT
91	1782	9.94954	4.97477	1	1	1	2	2		5	5	5	1	0	7	TASIKMALAYA	JAWA BARAT
91	1783	7.10682	10.6602	1	1	1	4	1	1	5	4	4	1	0	3	AMBON	MALUKU
91	1784	7.10682	10.6602	1	1	1	4	1	1	5	4	4	1	0	3	AMBON	MALUKU
91	1785	7.10682	10.6602	1	1	1	4	1	1	5	4	4	1	0	3	AMBON	MALUKU
91	1786	7.10682	10.6602	1	1	1	4	1	1	5	4	4	1	0	3	AMBON	MALUKU
91	1787	7.10682	7.10682	1	4					4	4	4	1	1	3	PADANG	SUMATERA BARAT
91	1788	7.10682	7.10682	1	4					4	4	4	1	1	3	PADANG	SUMATERA BARAT
91	1789	7.10682	7.10682	1	4					4	4	4	1	1	3	PADANG	SUMATERA BARAT
91	1790	7.10682	7.10682	1	4					4	4	4	1	1	3	PADANG	SUMATERA BARAT
92	1791	7.10682	14.2136		1	1	4		1	4	3	4	1	0	3	JAKSEL	DKI JAKARTA
92	1792	7.10682	14.2136		1	1	4		1	4	3	4	1	0	3	JAKSEL	DKI JAKARTA
92	1793	7.10682	14.2136		1	1	4		1	4	3	4	1	0	3	JAKSEL	DKI JAKARTA
92	1794	7.10682	14.2136		1	1	4		1	4	3	4	1	0	3	JAKSEL	DKI JAKARTA
92	1795	11.3709	11.3709	1	1	1	1	1	1	3	4	3	2	0	9	MUARO JAMBI	JAMBI
92	1796	11.3709	11.3709	1	1	1	1	1	1	3	4	3	2	0	9	MUARO JAMBI	JAMBI
92	1797	11.3709	11.3709	1	1	1	1	1	1	3	4	3	2	0	9	MUARO JAMBI	JAMBI
92	1798			1	1	1	4	1	1	3	4	4	1	0		TASIKMALAYA	JAWA BARAT
92	1799			1	1	1	4	1	1	3	4	4	1	0		TASIKMALAYA	JAWA BARAT
92	1800			1	1	1	1	1	1	5	4	4	2	0		AMBON	MALUKU
92	1801			1	1	1	1	1	1	5	4	4	2	0		AMBON	MALUKU
92	1802			1	1	1	1	1	1	5	4	4	2	0		AMBON	MALUKU
92	1803			1	1	1	1	1	1	5	4	4	2	0		AMBON	MALUKU
92	1804			1	1	1	1	1	1	5	4	4	2	0		AMBON	MALUKU
92	1805	10.6602	14.2136	1	4					5	4	5	1	1	7	PADANG	SUMATERA BARAT
92	1806	10.6602	14.2136	1	4					5	4	5	1	1	7	PADANG	SUMATERA BARAT
92	1807	10.6602	14.2136	1	4					5	4	5	1	1	7	PADANG	SUMATERA BARAT
92	1808	10.6602	14.2136	1	4					5	4	5	1	1	7	PADANG	SUMATERA BARAT
93	1809		7.10682	1	1	1	1	1	1	3	3	4	3	0		JAKSEL	DKI JAKARTA
93	1810		7.10682	1	1	1	1	1	1	3	3	4	3	0		JAKSEL	DKI JAKARTA
93	1811	11.3709	11.3709	1	1	1	1	1	2	5	5	5	1	0	9	MUARO JAMBI	JAMBI
93	1812	11.3709	11.3709	1	1	1	1	1	2	5	5	5	1	0	9	MUARO JAMBI	JAMBI
93	1813	11.3709	11.3709	1	1	1	1	1	2	5	5	5	1	0	9	MUARO JAMBI	JAMBI
93	1814	11.3709	11.3709	1	1	1	1	1	2	5	5	5	1	0	9	MUARO JAMBI	JAMBI
93	1815			1	1	5	2		2	1	5	5	1	0		TASIKMALAYA	JAWA BARAT
93	1816			1	1	5	2		2	1	5	5	1	0		TASIKMALAYA	JAWA BARAT
93	1817	4.97477	14.2136	3	1	1	2	1	1	5	5	4	2	0	2	AMBON	MALUKU
93	1818	4.97477	14.2136	3	1	1	2	1	1	5	5	4	2	0	2	AMBON	MALUKU
93	1819	4.97477	14.2136	3	1	1	2	1	1	5	5	4	2	0	2	AMBON	MALUKU
93	1820	4.97477	14.2136	3	1	1	2	1	1	5	5	4	2	0	2	AMBON	MALUKU
93	1821	4.97477	14.2136	3	1	1	2	1	1	5	5	4	2	0	2	AMBON	MALUKU
93	1822	7.10682	10.6602	1	4					3	4	4	2	1	3	PADANG	SUMATERA BARAT
93	1823	7.10682	10.6602	1	4					3	4	4	2	1	3	PADANG	SUMATERA BARAT
93	1824	7.10682	10.6602	1	4					3	4	4	2	1	3	PADANG	SUMATERA BARAT
93	1825	7.10682	10.6602	1	4					3	4	4	2	1	3	PADANG	SUMATERA BARAT
94	1826	3.55341	7.10682	5	1	1	2	1	1	3	3	3	2	0	1	JAKSEL	DKI JAKARTA
94	1827	3.55341	7.10682	5	1	1	2	1	1	3	3	3	2	0	1	JAKSEL	DKI JAKARTA
94	1828	3.55341	7.10682	5	1	1	2	1	1	3	3	3	2	0	1	JAKSEL	DKI JAKARTA
94	1829	3.55341	7.10682	5	1	1	2	1	1	3	3	3	2	0	1	JAKSEL	DKI JAKARTA
94	1830	3.55341	7.10682	5	1	1	2	1	1	3	3	3	2	0	1	JAKSEL	DKI JAKARTA
94	1831	15.635	17.767	1	1	1	1	1	1	4	4	4	1	0	10	MUARO JAMBI	JAMBI
94	1832	15.635	17.767	1	1	1	1	1	1	4	4	4	1	0	10	MUARO JAMBI	JAMBI
94	1833	15.635	17.767	1	1	1	1	1	1	4	4	4	1	0	10	MUARO JAMBI	JAMBI
94	1834	15.635	17.767	1	1	1	1	1	1	4	4	4	1	0	10	MUARO JAMBI	JAMBI
94	1835	15.635	17.767	1	1	1	1	1	1	4	4	4	1	0	10	MUARO JAMBI	JAMBI
94	1836			1	1	1	2	2		5	5	5	1	0		TASIKMALAYA	JAWA BARAT
94	1837			1	1	1	2	2		5	5	5	1	0		TASIKMALAYA	JAWA BARAT
94	1838			1	1	1	2	2		5	5	5	1	0		TASIKMALAYA	JAWA BARAT
94	1839	17.767	21.3204		2					5	5	5	1	1	10	AMBON	MALUKU
94	1840	17.767	21.3204		2					5	5	5	1	1	10	AMBON	MALUKU
94	1841	17.767	21.3204		2					5	5	5	1	1	10	AMBON	MALUKU
94	1842	17.767	21.3204		2					5	5	5	1	1	10	AMBON	MALUKU
94	1843	17.767	21.3204		2					5	5	5	1	1	10	AMBON	MALUKU
94	1844	17.767	21.3204		2					5	5	5	1	1	10	AMBON	MALUKU
94	1845	7.10682	10.6602	1	4					4	4	4	1	1	3	PADANG	SUMATERA BARAT
94	1846	7.10682	10.6602	1	4					4	4	4	1	1	3	PADANG	SUMATERA BARAT
94	1847	7.10682	10.6602	1	4					4	4	4	1	1	3	PADANG	SUMATERA BARAT
94	1848	7.10682	10.6602	1	4					4	4	4	1	1	3	PADANG	SUMATERA BARAT
95	1849	7.10682	10.6602	5	1	4	2	1	2	3	4	4	4	0	3	JAKPUS	DKI JAKARTA
95	1850	7.10682	10.6602	5	1	4	2	1	2	3	4	4	4	0	3	JAKPUS	DKI JAKARTA
95	1851	7.10682	10.6602	5	1	4	2	1	2	3	4	4	4	0	3	JAKPUS	DKI JAKARTA
95	1852	14.9243	17.767	1	1	1	1	1	1	5	5	5	1	0	10	MUARO JAMBI	JAMBI
95	1853	14.9243	17.767	1	1	1	1	1	1	5	5	5	1	0	10	MUARO JAMBI	JAMBI
95	1854	14.9243	17.767	1	1	1	1	1	1	5	5	5	1	0	10	MUARO JAMBI	JAMBI
95	1855	10.6602	9.23886	2	1	5	1	1	1	3	4	4	1	0	7	TASIKMALAYA	JAWA BARAT
95	1856	10.6602	9.23886	2	1	5	1	1	1	3	4	4	1	0	7	TASIKMALAYA	JAWA BARAT
95	1857	10.6602	9.23886	2	1	5	1	1	1	3	4	4	1	0	7	TASIKMALAYA	JAWA BARAT
95	1858	10.6602	9.23886	2	1	5	1	1	1	3	4	4	1	0	7	TASIKMALAYA	JAWA BARAT
95	1859	10.6602	9.23886	2	1	5	1	1	1	3	4	4	1	0	7	TASIKMALAYA	JAWA BARAT
95	1860			1	1	1	1	1	1	5	5	5	1	0		AMBON	MALUKU
95	1861			1	1	1	1	1	1	5	5	5	1	0		AMBON	MALUKU
95	1862			1	1	1	1	1	1	5	5	5	1	0		AMBON	MALUKU
95	1863			1	1	1	1	1	1	5	5	5	1	0		AMBON	MALUKU
95	1864			1	1	1	1	1	1	5	5	5	1	0		AMBON	MALUKU
95	1865			1	1	1	1	1	1	5	5	5	1	0		AMBON	MALUKU
95	1866			1	1	1	1	1	1	5	5	5	1	0		AMBON	MALUKU
95	1867	7.10682	8.52818		1	1	1	1	2	3	4	4	1	0	3	PADANG	SUMATERA BARAT
95	1868	7.10682	8.52818		1	1	1	1	2	3	4	4	1	0	3	PADANG	SUMATERA BARAT
95	1869	7.10682	8.52818		1	1	1	1	2	3	4	4	1	0	3	PADANG	SUMATERA BARAT
95	1870	7.10682	8.52818		1	1	1	1	2	3	4	4	1	0	3	PADANG	SUMATERA BARAT
95	1871	7.10682	8.52818		1	1	1	1	2	3	4	4	1	0	3	PADANG	SUMATERA BARAT
96	1872	7.10682	14.2136	3	1	1	2	2		4	4	5	1	0	3	JAKPUS	DKI JAKARTA
96	1873	7.10682	14.2136	3	1	1	2	2		4	4	5	1	0	3	JAKPUS	DKI JAKARTA
96	1874	7.10682	14.2136	3	1	1	2	2		4	4	5	1	0	3	JAKPUS	DKI JAKARTA
96	1875	7.10682	14.2136	3	1	1	2	2		4	4	5	1	0	3	JAKPUS	DKI JAKARTA
96	1876	7.10682	14.2136	3	1	1	2	2		4	4	5	1	0	3	JAKPUS	DKI JAKARTA
96	1877	7.10682	14.2136	3	1	1	2	2		4	4	5	1	0	3	JAKPUS	DKI JAKARTA
96	1878	14.2136	16.3457	1	1	1	1	1	2	5	5	5	1	0	9	MUARO JAMBI	JAMBI
96	1879	14.2136	16.3457	1	1	1	1	1	2	5	5	5	1	0	9	MUARO JAMBI	JAMBI
96	1880	14.2136	16.3457	1	1	1	1	1	2	5	5	5	1	0	9	MUARO JAMBI	JAMBI
96	1881	14.2136	16.3457	1	1	1	1	1	2	5	5	5	1	0	9	MUARO JAMBI	JAMBI
96	1882	14.2136	16.3457	1	1	1	1	1	2	5	5	5	1	0	9	MUARO JAMBI	JAMBI
96	1883			1	1	1	2	1	2	5	5	5	1	0		TASIKMALAYA	JAWA BARAT
96	1884			1	1	1	2	1	2	5	5	5	1	0		TASIKMALAYA	JAWA BARAT
96	1885			1	1	1	2	1	2	5	5	5	1	0		TASIKMALAYA	JAWA BARAT
96	1886			1	1	1	2	1	2	5	5	5	1	0		TASIKMALAYA	JAWA BARAT
96	1887	14.2136	17.767	1	1	1	1	1	1	5	4	4	1	0	9	AMBON	MALUKU
96	1888	14.2136	17.767	1	1	1	1	1	1	5	4	4	1	0	9	AMBON	MALUKU
96	1889	14.2136	17.767	1	1	1	1	1	1	5	4	4	1	0	9	AMBON	MALUKU
96	1890	14.2136	17.767	1	1	1	1	1	1	5	4	4	1	0	9	AMBON	MALUKU
96	1891	14.2136	17.767	1	1	1	1	1	1	5	4	4	1	0	9	AMBON	MALUKU
96	1892	14.2136	17.767	1	1	1	1	1	1	5	4	4	1	0	9	AMBON	MALUKU
96	1893	14.2136	17.767	1	1	1	1	1	1	5	4	4	1	0	9	AMBON	MALUKU
96	1894	14.2136	21.3204	1	1	1	1	1	2	4	4	4	1	0	9	PADANG	SUMATERA BARAT
96	1895	14.2136	21.3204	1	1	1	1	1	2	4	4	4	1	0	9	PADANG	SUMATERA BARAT
96	1896	14.2136	21.3204	1	1	1	1	1	2	4	4	4	1	0	9	PADANG	SUMATERA BARAT
96	1897	14.2136	21.3204	1	1	1	1	1	2	4	4	4	1	0	9	PADANG	SUMATERA BARAT
96	1898	14.2136	21.3204	1	1	1	1	1	2	4	4	4	1	0	9	PADANG	SUMATERA BARAT
96	1899	14.2136	21.3204	1	1	1	1	1	2	4	4	4	1	0	9	PADANG	SUMATERA BARAT
97	1900	7.10682	17.767	6	1	1	2	1	2	3	3	4	3	1	3	JAKUTAR	DKI JAKARTA
97	1901	7.10682	17.767	6	1	1	2	1	2	3	3	4	3	1	3	JAKUTAR	DKI JAKARTA
97	1902	12.7923	14.2136	1	1	1	1	1	1	5	5	5	1	0	9	MUARO JAMBI	JAMBI
97	1903	12.7923	14.2136	1	1	1	1	1	1	5	5	5	1	0	9	MUARO JAMBI	JAMBI
97	1904	12.7923	14.2136	1	1	1	1	1	1	5	5	5	1	0	9	MUARO JAMBI	JAMBI
97	1905	12.7923	14.2136	1	1	1	1	1	1	5	5	5	1	0	9	MUARO JAMBI	JAMBI
97	1906			2	1	1	2	1	2	5	5	5	1	0		TASIKMALAYA	JAWA BARAT
97	1907			2	1	1	2	1	2	5	5	5	1	0		TASIKMALAYA	JAWA BARAT
97	1908			2	1	1	2	1	2	5	5	5	1	0		TASIKMALAYA	JAWA BARAT
97	1909			2	1	1	2	1	2	5	5	5	1	0		TASIKMALAYA	JAWA BARAT
97	1910	21.3204	35.5341	2	1	1	2	1	1	5	4	4	2	0	10	AMBON	MALUKU
97	1911	21.3204	35.5341	2	1	1	2	1	1	5	4	4	2	0	10	AMBON	MALUKU
97	1912	21.3204	35.5341	2	1	1	2	1	1	5	4	4	2	0	10	AMBON	MALUKU
97	1913	21.3204	35.5341	2	1	1	2	1	1	5	4	4	2	0	10	AMBON	MALUKU
97	1914	7.10682	14.2136	1	1		1	1	2	4	4	5	1	0	3	PADANG	SUMATERA BARAT
97	1915	7.10682	14.2136	1	1		1	1	2	4	4	5	1	0	3	PADANG	SUMATERA BARAT
98	1916	10.6602	10.6602	5	1	4	2	1	2	4	3	4	1	0	7	JAKPUS	DKI JAKARTA
98	1917	10.6602	10.6602	5	1	4	2	1	2	4	3	4	1	0	7	JAKPUS	DKI JAKARTA
98	1918	10.6602	10.6602	5	1	4	2	1	2	4	3	4	1	0	7	JAKPUS	DKI JAKARTA
98	1919	10.6602	10.6602	5	1	4	2	1	2	4	3	4	1	0	7	JAKPUS	DKI JAKARTA
98	1920	10.6602	10.6602	5	1	4	2	1	2	4	3	4	1	0	7	JAKPUS	DKI JAKARTA
98	1921	10.6602	10.6602	5	1	4	2	1	2	4	3	4	1	0	7	JAKPUS	DKI JAKARTA
98	1922	10.6602	10.6602	5	1	4	2	1	2	4	3	4	1	0	7	JAKPUS	DKI JAKARTA
98	1923	12.7923	15.635	1	1	1	2	1	2	4	5	5	1	0	9	MUARO JAMBI	JAMBI
98	1924	12.7923	15.635	1	1	1	2	1	2	4	5	5	1	0	9	MUARO JAMBI	JAMBI
98	1925	12.7923	15.635	1	1	1	2	1	2	4	5	5	1	0	9	MUARO JAMBI	JAMBI
98	1926	12.7923	15.635	1	1	1	2	1	2	4	5	5	1	0	9	MUARO JAMBI	JAMBI
98	1927	12.7923	15.635	1	1	1	2	1	2	4	5	5	1	0	9	MUARO JAMBI	JAMBI
98	1928			1	1	1	1	2		4	5	5	1	0		TASIKMALAYA	JAWA BARAT
98	1929			1	1	1	1	2		4	5	5	1	0		TASIKMALAYA	JAWA BARAT
98	1930			1	1	1	1	2		4	5	5	1	0		TASIKMALAYA	JAWA BARAT
98	1931			1	1	1	1	2		4	5	5	1	0		TASIKMALAYA	JAWA BARAT
98	1932	10.6602	14.2136	1	4					5	4	5	1	1	7	AMBON	MALUKU
98	1933	10.6602	14.2136	1	4					5	4	5	1	1	7	AMBON	MALUKU
98	1934	10.6602	14.2136	1	4					5	4	5	1	1	7	AMBON	MALUKU
98	1935	10.6602	14.2136	1	4					5	4	5	1	1	7	AMBON	MALUKU
98	1936	14.2136	21.3204	1	1	1	4	1	2	4	5	5	1	0	9	PADANG	SUMATERA BARAT
98	1937	14.2136	21.3204	1	1	1	4	1	2	4	5	5	1	0	9	PADANG	SUMATERA BARAT
98	1938	14.2136	21.3204	1	1	1	4	1	2	4	5	5	1	0	9	PADANG	SUMATERA BARAT
98	1939	14.2136	21.3204	1	1	1	4	1	2	4	5	5	1	0	9	PADANG	SUMATERA BARAT
98	1940	14.2136	21.3204	1	1	1	4	1	2	4	5	5	1	0	9	PADANG	SUMATERA BARAT
99	1941	7.10682	7.10682		1	1	4		1	3	3	4	3	0	3	JAKUTAR	DKI JAKARTA
99	1942	7.10682	7.10682		1	1	4		1	3	3	4	3	0	3	JAKUTAR	DKI JAKARTA
99	1943	7.10682	7.10682		1	1	4		1	3	3	4	3	0	3	JAKUTAR	DKI JAKARTA
99	1944	7.10682	7.10682		1	1	4		1	3	3	4	3	0	3	JAKUTAR	DKI JAKARTA
99	1945	9.23886	10.6602	1	1	1	2	1	2	5	5	5	1	0	7	MUARO JAMBI	JAMBI
99	1946	9.23886	10.6602	1	1	1	2	1	2	5	5	5	1	0	7	MUARO JAMBI	JAMBI
99	1947	9.23886	10.6602	1	1	1	2	1	2	5	5	5	1	0	7	MUARO JAMBI	JAMBI
99	1948	7.10682	8.52818	1	1	1	2	1	2	5	5	5	1	0	3	TASIKMALAYA	JAWA BARAT
99	1949	7.10682	8.52818	1	1	1	2	1	2	5	5	5	1	0	3	TASIKMALAYA	JAWA BARAT
99	1950	7.10682	8.52818	1	1	1	2	1	2	5	5	5	1	0	3	TASIKMALAYA	JAWA BARAT
99	1951	7.10682	8.52818	1	1	1	2	1	2	5	5	5	1	0	3	TASIKMALAYA	JAWA BARAT
99	1952	21.3204	28.4273	1	1	1	1	1	1	5	5	5	1	0	10	AMBON	MALUKU
99	1953	21.3204	28.4273	1	1	1	1	1	1	5	5	5	1	0	10	AMBON	MALUKU
99	1954	21.3204	28.4273	1	1	1	1	1	1	5	5	5	1	0	10	AMBON	MALUKU
99	1955	21.3204	28.4273	1	1	1	1	1	1	5	5	5	1	0	10	AMBON	MALUKU
99	1956	21.3204	28.4273	1	1	1	1	1	1	5	5	5	1	0	10	AMBON	MALUKU
99	1957	21.3204	28.4273	1	1	1	1	1	1	5	5	5	1	0	10	AMBON	MALUKU
99	1958	7.10682	7.10682	1	1	1	1	1	2	4	4	4	1	0	3	PADANG	SUMATERA BARAT
99	1959	7.10682	7.10682	1	1	1	1	1	2	4	4	4	1	0	3	PADANG	SUMATERA BARAT
99	1960	7.10682	7.10682	1	1	1	1	1	2	4	4	4	1	0	3	PADANG	SUMATERA BARAT
100	1961	7.10682	14.2136	5	1	4	2	1	2	3	3	3	2	0	3	JAKTIM	DKI JAKARTA
100	1962	7.10682	14.2136	5	1	4	2	1	2	3	3	3	2	0	3	JAKTIM	DKI JAKARTA
100	1963	11.3709	12.7923	1	4	1	1	1	1	4	4	4	1	1	9	MUARO JAMBI	JAMBI
100	1964	11.3709	12.7923	1	4	1	1	1	1	4	4	4	1	1	9	MUARO JAMBI	JAMBI
100	1965	11.3709	12.7923	1	4	1	1	1	1	4	4	4	1	1	9	MUARO JAMBI	JAMBI
100	1966	11.3709	12.7923	1	4	1	1	1	1	4	4	4	1	1	9	MUARO JAMBI	JAMBI
100	1967	11.3709	12.7923	1	4	1	1	1	1	4	4	4	1	1	9	MUARO JAMBI	JAMBI
100	1968			2	1	4	1	1	1	3	4	5	1	0		TASIKMALAYA	JAWA BARAT
100	1969			2	1	4	1	1	1	3	4	5	1	0		TASIKMALAYA	JAWA BARAT
100	1970			2	1	4	1	1	1	3	4	5	1	0		TASIKMALAYA	JAWA BARAT
100	1971			1	1	1	1	1	1	5	4	5	1	0		AMBON	MALUKU
100	1972			1	1	1	1	1	1	5	4	5	1	0		AMBON	MALUKU
100	1973			1	1	1	1	1	1	5	4	5	1	0		AMBON	MALUKU
100	1974			1	1	1	1	1	1	5	4	5	1	0		AMBON	MALUKU
100	1975	7.10682	7.10682	1	1	1	4	1	2	4	4	3	1	0	3	PADANG	SUMATERA BARAT
100	1976	7.10682	7.10682	1	1	1	4	1	2	4	4	3	1	0	3	PADANG	SUMATERA BARAT
100	1977	7.10682	7.10682	1	1	1	4	1	2	4	4	3	1	0	3	PADANG	SUMATERA BARAT
100	1978	7.10682	7.10682	1	1	1	4	1	2	4	4	3	1	0	3	PADANG	SUMATERA BARAT
101	1979				1	1	4	1	1	5	5	5	1	0		TASIKMALAYA	JAWA BARAT
101	1980				1	1	4	1	1	5	5	5	1	0		TASIKMALAYA	JAWA BARAT
101	1981	9.47575	9.00197	3	1	1	2	1	4	3	2	2	2	0	7	SURABAYA	JAWA TIMUR
101	1982	9.47575	9.00197	3	1	1	2	1	4	3	2	2	2	0	7	SURABAYA	JAWA TIMUR
101	1983	9.47575	9.00197	3	1	1	2	1	4	3	2	2	2	0	7	SURABAYA	JAWA TIMUR
101	1984	9.47575	9.00197	3	1	1	2	1	4	3	2	2	2	0	7	SURABAYA	JAWA TIMUR
102	1985			2	1	1	4	1	1	3	5	5		0		TASIKMALAYA	JAWA BARAT
102	1986			2	1	1	4	1	1	3	5	5		0		TASIKMALAYA	JAWA BARAT
102	1987			2	1	1	4	1	1	3	5	5		0		TASIKMALAYA	JAWA BARAT
102	1988			2	1	1	4	1	1	3	5	5		0		TASIKMALAYA	JAWA BARAT
102	1989	9.00197	9.00197	2	1	4	4	1	2	3	4	3	1	1	7	SURABAYA	JAWA TIMUR
102	1990	9.00197	9.00197	2	1	4	4	1	2	3	4	3	1	1	7	SURABAYA	JAWA TIMUR
103	1991			1	2					3	3	2	3	1		TASIKMALAYA	JAWA BARAT
103	1992			1	2					3	3	2	3	1		TASIKMALAYA	JAWA BARAT
103	1993	9.00197	9.00197	3	1	1	1	1	1	5	5	5	1	0	7	SURABAYA	JAWA TIMUR
103	1994	9.00197	9.00197	3	1	1	1	1	1	5	5	5	1	0	7	SURABAYA	JAWA TIMUR
103	1995	9.00197	9.00197	3	1	1	1	1	1	5	5	5	1	0	7	SURABAYA	JAWA TIMUR
104	1996	3.55341	4.97477	1	1	1	1	1	1	4	4	3	1	0	1	TASIKMALAYA	JAWA BARAT
104	1997	3.55341	4.97477	1	1	1	1	1	1	4	4	3	1	0	1	TASIKMALAYA	JAWA BARAT
104	1998	9.47575	9.47575	3	1	4	4	1	4	3	3	3	2	1	7	SURABAYA	JAWA TIMUR
104	1999	9.47575	9.47575	3	1	4	4	1	4	3	3	3	2	1	7	SURABAYA	JAWA TIMUR
[truncated: 350 more rows]

## Sheet: Household
Family ID	Province	Cities	Districts	Subdistricts	Domicile Classification	Name of Head of Family	Household Representative	Survey Time	Number of Household Members	Number of Household Members (>5 years old)	Approximate Household Expenditure (Rp)	Approximate Household Income (Rp)	Health Insurance Ownership	Health Insurance Type	USD/IDR Converter
1	DKI JAKARTA	JAKSEL	CILANDAK	LEBAK BULUS	1	HANAFIAH	YOSI ADAM	2019-10-19	4	4	120000	120000	1	1	14071
2	DKI JAKARTA	JAKSEL	CILANDAK	LEBAK BULUS	1	SUHAEMI	RISMAWATI	2019-10-19	5	5	100000	200000	1	2.KIS	14071
3	DKI JAKARTA	JAKSEL	CILANDAK	LEBAK BULUS	1	BERSAN SILABAN	RIMA SAPUTRA	2019-10-19	5	5	100000	150000	1	1	14071
4	DKI JAKARTA	JAKSEL	GROGOL SELATAN	RAWA SIMPUR	1	PURANA	PURANA	2019-10-20	4	4	150000	200000	2		14071
5	DKI JAKARTA	JAKPUS	GAMBIR	GAMBIR	1	FAHRUDIN	FAHRUDIN	2019-10-20	3	3	100000	100000	1	1	14071
6	DKI JAKARTA	JAKSEL	PESANGERAHAN	BINTARO	1	SARFA	DAMIRAH	2019-10-20	4	4	150000	200000	1	2,KIS	14071
7	DKI JAKARTA	JAKBAR	KEBUN JERUK	KEDOYA UTARA	1	PADIL	LIN ZAINAN AHDIANA	2019-10-21	7	7	150000	150000	1	1	14071
8	DKI JAKARTA	JAKBAR	KEBUN JERUK	KEDOYA UTARA	1	SYAHRUL REMANSYAH	ULYAH ZANIAZINNIFUS	2019-10-21	4	4	150000	250000	1	3,PRUDENTIAL	14071
9	DKI JAKARTA	JAKBAR	KEBUN JERUK	KEDOYA UTARA	1	LUKMANUDI	DIYAN ULYA HANDROH	2019-10-21	4	4	100000	100000	1	3,JAMKESMAS	14071
10	DKI JAKARTA	JAKBAR	KEBUN JERUK	KEDOYA UTARA	1	BORDI	NURKHOLIS WAHIDAN	2019-10-21	5	5	150000	150000	1	3,JAMKESMAS	14071
11	DKI JAKARTA	JAKBAR	KEBUN JERUK	KEDOYA UTARA	1	KAYO	ALFIANI MAFIDHOKUL KHASANAH	2019-10-21	7	7	200000	200000	1	2,KIS	14071
12	DKI JAKARTA	JAKBAR	KEBUN JERUK	KEDOYA UTARA	1	BEJO	MIA DWI AFIKRI	2019-10-21	6	6	150000	150000	1	2,KIS	14071
13	DKI JAKARTA	JAKBAR	KEBUN JERUK	KEDOYA UTARA	1	HAMKA	CINDY CAMELIA	2019-10-21	8	8	250000	250000	1	3,PRUDENTIAL	14071
14	DKI JAKARTA	JAKBAR	KEBUN JERUK	KEDOYA UTARA	1	ABDUROKHIM	HALIMAKUS SADIYAH	2019-10-21	7	7	200000	150000	1	1	14071
15	DKI JAKARTA	JAKBAR	KEBUN JERUK	KEDOYA UTARA	1	CECENG	RIN RIN HANASAH	2019-10-21	4	4	100000	100000	1	3,KIS	14071
16	DKI JAKARTA	JAKBAR	KEBUN JERUK	KEDOYA UTARA	1	KOMRU	SITI AFIATUR ROHMAH	2019-10-21	8	8	150000	150000	1	3	14071
17	DKI JAKARTA	JAKBAR	KEBUN JERUK	KEDOYA UTARA	1	MUHMAD RAHMAT	DALIMAH NUR HANIPAH	2019-10-21	5	5	100000	100000	2		14071
18	DKI JAKARTA	JAKBAR	KEBUN JERUK	KEDOYA UTARA	1	M.KHEIZUL	ATINA FAHRUN NISA	2019-10-21	5	5	150000	150000	1	1	14071
19	DKI JAKARTA	JAKBAR	KEBUN JERUK	KEDOYA UTARA	1	RAMALI	NAZINATUL ZAENAYAH	2019-10-21	9	9	150000	300000		3,JAMKESMAS	14071
20	DKI JAKARTA	JAKBAR	KEBUN JERUK	KEDOYA UTARA	1	MUHAMMAD FARID	FATHIN NUR HAFID	2019-10-21	4	4	75000	100000	1	3,KIS	14071
21	DKI JAKARTA	JAKBAR	KEBUN JERUK	KEDOYA UTARA	1	MISKINA	OKTAFIA ISNAWATI	2019-10-21	3	3					14071
22	DKI JAKARTA	JAKBAR	KEBUN JERUK	KEDOYA UTARA	1	M.AGUS YASIN	BAQIQATUS SOLIKHAH	2019-10-21	7	7	150000	200000	1	3,JAMKESMAS	14071
23	DKI JAKARTA	JAKBAR	KEBUN JERUK	KEDOYA UTARA	1	RIDWAN	IZZAKUL LANI	2019-10-21	10	10	200000	300000	1	3,KIS	14071
24	DKI JAKARTA	JAKSEL	PESANGERAHAN	BINTARO	1	SARWONO	SARWONO	2019-10-22	5	5	150000	250000	1	2,KIS	14071
25	DKI JAKARTA	JAKSEL	PESANGERAHAN	BINTARO	1	MARNI	MARNI	2019-10-22	3	3	50000	300000	2		14071
26	DKI JAKARTA	JAKSEL	PESANGERAHAN	BINTARO	1	MUTIATI	MUTIATI	2019-10-22	2	2	100000	150000	1	1	14071
27	DKI JAKARTA	JAKSEL	PESANGERAHAN	DEPSOS 15 BAWAH	1	MULYADI	RAHMATEATI	2020-10-22	2	2	100000	100000	1	1	14071
28	DKI JAKARTA	JAKSEL	PESANGERAHAN	BINTARO	1	SANDI	ERLIN HERLINDA	2021-10-22	4	4	150000	150000	1	2,KIS	14071
29	DKI JAKARTA	JAKSEL	PESANGERAHAN	BINTARO	1	FARKASIH	FARKASIH	2022-10-22	2	2	50000	100000	1	2,KIS	14071
30	DKI JAKARTA	JAKSEL	PESANGERAHAN	BINTARO	1	NANDA ISMAIL	NANDA ISMAIL	2023-10-22	2	2	100000	200000	1	3,,,BPTS	14071
31	DKI JAKARTA	JAKTIM	KERAMAT JATI	BALAI KEMBANG	1	YUSRI	YUSRI	2019-10-23	6	6	100000	120000	2		14071
32	DKI JAKARTA	JAKTIM	KERAMAT JATI	BALAI KEMBANG	1	UDIN	UDIN	2019-10-23	2	2	150000	200000	2		14071
33	DKI JAKARTA	JAKTIM	KERAMAT JATI	BALAI KEMBANG	1	ZAINUDIN	ZAINUDIN	2019-10-23	4	4	50000	100000	2		14071
34	DKI JAKARTA	JAKTIM	KERAMAT JATI	BALAI KEMBANG	1	JEK	JEK	2019-10-23	1	1	50000	100000	2		14071
35	DKI JAKARTA	JAKTIM	KERAMAT JATI	BALAI KEMBANG	1	DATUK	DATUK	2019-10-23	1	1	50000	100000	2		14071
36	DKI JAKARTA	JAKTIM	KERAMAT JATI	BALAI KEMBANG	1	IWAN	IWAN	2019-10-23	4	4			2		14071
37	DKI JAKARTA	JAKTIM	KERAMAT JATI	BALAI KEMBANG	1	KUMARUDIN	KUMARUDIN	2019-10-23	4	4					14071
38	DKI JAKARTA	JAKTIM	KERAMAT JATI	BALAI KEMBANG	1	RIZAL	RIZAL	2019-10-23	3	3	50000	100000	1	1	14071
39	DKI JAKARTA	JAKTIM	KERAMAT JATI	BALAI KEMBANG	1	SHOLEH	SHOLEH	2019-10-23	3	3	100000	150000	2		14071
40	DKI JAKARTA	JAKTIM	KERAMAT JATI	BALAI KEMBANG	1	HERI	HERI	2019-10-23	1	1	50000	50000	2		14071
41	DKI JAKARTA	JAKTIM	KERAMAT JATI	BALAI KEMBANG	1	TERO	ALI SHABAHNA	2019-10-23	3	3	150000	200000	2		14071
42	DKI JAKARTA	JAKTIM	KERAMAT JATI	BALAI KEMBANG	1	ASMANI	ASMANI	2019-10-23	2	2	100000	100000	1	2,KIS	14071
43	DKI JAKARTA	JAKTIM	KERAMAT JATI	BALAI KEMBANG	1	PANIADI	PANIADI	2019-10-23	3	3	100000	200000	2		14071
44	DKI JAKARTA	JAKTIM	CIRACAS	CIBUBUR	1	RAHDIN	RISKA RUHTIA	2019-10-23	3	3	150000	150000	1	1	14071
45	DKI JAKARTA	JAKSEL	PESANGERAHAN	BINTARO	1	RIKI SETIAWAN	RIKI SETIAWAN	2019-10-24	2	2	100000	150000	1	1	14071
46	DKI JAKARTA	JAKSEL	PESANGERAHAN	BINTARO	1	ABDUL MAJID	MUNTIAH	2019-10-24	3	3	50000		1	1	14071
47	DKI JAKARTA	JAKBAR	KEBUN JERUK	KEDOYA UTARA	1	MUFRODIN	SUROKUL ANI	2019-10-24	6	6	200000	200000	1	1	14071
48	DKI JAKARTA	JAKSEL	PESANGERAHAN	BINTARO	1	WULANG WISNA	SRI RAHAYU	2019-10-24	5	5	150000	200000	1	1	14071
49	DKI JAKARTA	JAKSEL	PESANGERAHAN	BINTARO	1	FAUZI IMAM MUDIN	FAUZI IMAM MUDIN	2019-10-24	2	2	100000	100000	1	1	14071
50	DKI JAKARTA	JAKSEL	PESANGERAHAN	BINTARO	1	ALASWARA	SUKIRAH	2019-10-24	2	2	100000	100000	1	1	14071
51	DKI JAKARTA	JAKSEL	PESANGERAHAN	BINTARO	1	MISNAN	IWAN	2019-10-24	2	2	100000	150000	1	1	14071
52	DKI JAKARTA	JAKSEL	PESANGERAHAN	BINTARO	1	EDI SESANTO	SRI WAHYUNI	2019-10-24	2	2	100000	200000	1	2,KIS	14071
53	DKI JAKARTA	JAKSEL	PESANGERAHAN	BINTARO	1	MASHUDI	SITI LAILATUL KHORYANI	2019-10-24	3	3	150000	300000	2		14071
54	DKI JAKARTA	JAKSEL	PESANGERAHAN	BINTARO	1	KOMARUDIN	KOMARUDIN	2019-10-24	6	5	100000	105000	1	1	14071
55	DKI JAKARTA	JAKBAR	KEBON JERUK	KEDOYA UTARA	1	SELAMET RIYADI	ALVIATUL KHORIYAH	2019-10-24	6	6	100000	100000	1	1	14071
56	DKI JAKARTA	JAKBAR	KEBON JERUK	KEDOYA UTARA	1	ROHADI	IKA SAFITRI	2019-10-24	4	4	50000	100000	1	1	14071
57	DKI JAKARTA	JAKBAR	KEBON JERUK	KEDOYA UTARA	1	SURYANA	AULIA MUSYAFIULYA DEWI	2019-10-24	4	4	100000	100000	1	1	14071
58	DKI JAKARTA	JAKTIM	DURAN SAWIT	DURAN SAWIT	1	SOFIYAH MUSHAFIR	SITI MUSTOH	2019-10-24	2	2	100000	200000	1	1	14071
59	DKI JAKARTA	JAKBAR	KEBON JERUK	KEDOYA UTARA	1	RUDI PITA	RUDI PITA	2019-10-24	3	3	100000	100000	2		14071
60	DKI JAKARTA	JAKBAR	KEBON JERUK	KEDOYA UTARA	1	INDRA LESMAN	INDRA LESMAN	2019-10-24	4	4	100000	150000	1	1	14071
61	DKI JAKARTA	JAKBAR	KEBON JERUK	DURI	1	KURMANI	ENI	2019-10-24	5	5	100000	130000	1	1	14071
62	DKI JAKARTA	JAKBAR	KEBON JERUK	DURI	1	HARI	HARI	2019-10-24	2	2	100000	100000	2		14071
63	DKI JAKARTA	JAKBAR	KEBON JERUK	DURI	1	SAHAL MANURI	SAHAL MANURI	2019-10-24	5	5	150000	150000	1	1	14071
64	DKI JAKARTA	JAKBAR	KEBON JERUK	DURI	1	WATI	WATI	2019-10-24	1	1	30000	50000			14071
65	DKI JAKARTA	JAKBAR	KEBON JERUK	DURI	1	TOTO ROSIDI	TOTO ROSIDI	2019-10-24	5	5	50000	100000	1	1	14071
66	DKI JAKARTA	JAKBAR	KEBON JERUK	DURI	1	USING	USING	2019-10-24	3	3	75000	100000	2		14071
67	DKI JAKARTA	JAKBAR	KEBON JERUK	DURI	1	DADUN	ARMI	2019-10-24	3	3	50000	100000	1	1	14071
68	DKI JAKARTA	JAKBAR	KEBON JERUK	DURI	1	WASHADI	WASHADI	2019-10-24	4	4	70000	100000	1	1	14071
69	DKI JAKARTA	JAKBAR	KEBON JERUK	DURI	1	DARMI	DARMI	2019-10-24	1	1	50000	50000	1	1	14071
70	DKI JAKARTA	JAKBAR	KEBON JERUK	DURI	1	ATANG S	ATANG S	2019-10-24	2	2	80000	100000	1	1	14071
71	DKI JAKARTA	JAKBAR	KEBON JERUK	DURI	1	ASRODI	SRI PURWANTI	2019-10-24	2	2	100000	100000	2		14071
72	DKI JAKARTA	JAKBAR	KEBON JERUK	DURI	1	CAHYA	CAHYA	2019-10-24	3	3	50000	100000	1	1,2,KIS	14071
73	DKI JAKARTA	JAKBAR	KEBON JERUK	DURI	1	SUWARNI	SUWARNI	2019-10-24	2	2	50000	100000	1	2,KIS	14071
74	DKI JAKARTA	JAKBAR	KEBON JERUK	DURI	1	IMA	IMA	2019-10-24	3	3	50000	100000	2		14071
75	DKI JAKARTA	JAKBAR	KEBON JERUK	DURI	1	RATIH	RATIH	2019-10-24	1	1	50000	100000	1	1	14071
76	DKI JAKARTA	JAKBAR	KEBON JERUK	DURI	1	PUR	PUR	2019-10-24	3	3	50000	100000	2		14071
77	DKI JAKARTA	JAKBAR	KEBON JERUK	DURI	1	WAHYU	WAHYU	2019-10-24	4	4	70000	100000	1	1	14071
78	DKI JAKARTA	JAKBAR	KEBON JERUK	DURI	1	ILHAM	ILHAM	2019-10-24	3	3	50000	150000	1	1	14071
79	DKI JAKARTA	JAKBAR	KEBON JERUK	DURI	1	MANSUR	MANSUR	2019-10-24	1	1	100000	100000	1	1	14071
80	DKI JAKARTA	JAKBAR	KEBON JERUK	DURI	1	MAD SANI	ANITA	2019-10-24	4	4	50000	50000	1	1	14071
81	DKI JAKARTA	JAKBAR	KEBON JERUK	DURI	1	SUKANTO	SUKANTO	2019-10-24	2	2	50000	100000	1	1	14071
82	DKI JAKARTA	JAKBAR	KEBON JERUK	DURI	1	RISMAN	RISMAN	2019-10-24	2	2	50000	150000	2		14071
83	DKI JAKARTA	JAKBAR	KEBON JERUK	DURI	1	SELAMET	RATIYA	2019-10-24	3	3	100000	150000	1	1	14071
84	DKI JAKARTA	JAKBAR	KEBON JERUK	DURI	1	PARTI	PARTI	2019-10-24	1	1	40000	75000	1	1	14071
85	DKI JAKARTA	JAKBAR	KEBON JERUK	DURI	1	MARGONO	MARGONO	2019-10-24	4	4	100000	200000	1	1	14071
86	DKI JAKARTA	JAKSEL	KEBAYORAN LAMA	CIPULIR	1	MARYANAH	SITI NUR ASIH	2019-10-24	4	4	150000	300000		1	14071
87	DKI JAKARTA	JAKSEL	KEBAYORAN LAMA	CIPULIR	1	ZAENAL AMIR	ZAENAL AMIR	2019-10-24	8	8	150000	250000	1	1	14071
88	DKI JAKARTA	JAKSEL	KEBAYORAN LAMA	CIPULIR	1	HIBATULLAH	MASRIYAH	2019-10-24	2	2	100000	100000	1	1	14071
89	DKI JAKARTA	JAKSEL	KEBAYORAN LAMA	CIPULIR	1	YUSUF	YUSUF	2019-10-24	5	5					14071
90	DKI JAKARTA	JAKSEL	CILANDAK	LEBAK BULUS	1	NANDANG	NANDANG	2019-10-24	4	4	100000	200000	1	1	14071
91	DKI JAKARTA	JAKSEL	CILANDAK	LEBAK BULUS	1	MASJADI	MASJADI	2019-10-24	3	3	100000	150000	1	1	14071
92	DKI JAKARTA	JAKSEL	CILANDAK	LEBAK BULUS	1	BASRON	BASRON	2019-10-24	4	4	100000	200000	2		14071
93	DKI JAKARTA	JAKSEL	CILANDAK	LEBAK BULUS	1	MAKHARI	FADILAH	2019-10-24	2	2		100000	2		14071
94	DKI JAKARTA	JAKSEL	CILANDAK	LEBAK BULUS	1	ABDULLAH	ABDULLAH	2019-10-24	5	5	50000	100000	1	2,KIS	14071
95	DKI JAKARTA	JAKPUS	SENEN	KUWINTANG	1	M.ZALI	SAHIRA	2019-10-24	3	3	100000	150000	1	1	14071
96	DKI JAKARTA	JAKPUS	KEMAYORAN	KEMAYORAN	1	KRISTIA LUBIS	KRISTIA LUBIS	2019-10-24	6	6	100000	200000			14071
97	DKI JAKARTA	JAKUTAR	CILINGCING	SUKAPURA	1	MANSUR EFENDI	SUSANTI	2019-10-24	2	2	100000	250000	1	1	14071
98	DKI JAKARTA	JAKPUS	GAMBIR	GAMBIR	1	SUWARDI	SUWARDI	2019-10-24	5	4	150000	150000	1	1	14071
99	DKI JAKARTA	JAKUTAR	PENJARINGAN	PENJARINGAN	1	AFRIZAL	AFRIZAL	2019-10-24	4	4	100000	100000	1	1	14071
100	DKI JAKARTA	JAKTIM	CAKUNG	CAKUNG	1	SURYA AKBAR	SURYA AKBAR	2019-10-24	2	2	100000	200000	1	1	14071
101	JAWA TIMUR	SURABAYA	JAMBANGAN	JAMBANGAN TAMA	1	SUMARDI	UUS SURYANI	2019-03-11	4	3	133333	126667	1	1	14071
102	JAWA TIMUR	SURABAYA	JAMBANGAN	JAMBANGAN TAMA	1	ABDUL AZIZ	MASUDAH		2	2	126667	126667	1	1	14071
103	JAWA TIMUR	SURABAYA	JAMBANGAN	JAMBANGAN TAMA	1	ABDULLAH	FATONAH		3	3	126667	126667	1	1	14071
104	JAWA TIMUR	SURABAYA	JAMBANGAN	JAMBANGAN TAMA	1	MUJAHID ROSYID	SITI ROHMAH		3	3	133333	133333	1	1	14071
105	JAWA TIMUR	SURABAYA	JAMBANGAN	JAMBANGAN TAMA	1	FATHAN	ISNAYATI		3	3	133333	133333	1	1	14071
106	JAWA TIMUR	SURABAYA	JAMBANGAN	JAMBANGAN TAMA	1	FADLAN	LAILA NUR HIDAYAT		4	4	133333	126667	1	1	14071
107	JAWA TIMUR	SURABAYA	JAMBANGAN	JAMBANGAN TAMA	1	ABD SALAM	FATTAHUL KHOIROH		5	3	166667	126667	1	1	14071
108	JAWA TIMUR	SURABAYA	JAMBANGAN	JAMBANGAN TAMA	1	M FUAD MUZAKKI	KHODIATUS SADIYAH		3	3	133333	126667	1	1	14071
109	JAWA TIMUR	SURABAYA	JAMBANGAN	JAMBANGAN TAMA	1	M.MUSTAQIN	AGUS SRI RAHAJUNING	2019-10-30	4	4	166667	126667		1	14071
110	JAWA TIMUR	SURABAYA	JAMBANGAN	JAMBANGAN TAMA	1	SAIFUL ISLAM	SRI UTAMI	2019-03-11	4	2	133333	126667	1	1	14071
111	JAWA TIMUR	SURABAYA	JAMBANGAN	KEBON AGUNG	1	MSHODIQIN	SITI ABIDAH	2019-10-30	5	4	116667	116667	1	1	14071
112	JAWA TIMUR	SURABAYA	JAMBANGAN	KEBON AGUNG	1	MASJIDI	CHOIRUL IMRON		3	3	66666.7	66666.7	1	1	14071
113	JAWA TIMUR	SURABAYA	JAMBANGAN	KEBON AGUNG	1	ABD ROHMAN	MASRUKHAN		3	3	50000	50000	2		14071
114	JAWA TIMUR	SURABAYA	JAMBANGAN	KEBON AGUNG	1	M YUSUF	HUSMUL BADRIYAH		4	4	50000	50000	1	1	14071
115	JAWA TIMUR	SURABAYA	JAMBANGAN	KEBON AGUNG	1	KOMARI	KHOMSANTU		3	3	150000	100000	2		14071
116	JAWA TIMUR	SURABAYA	JAMBANGAN	KEBON AGUNG	1	INDAH KUSNAWATI	INDAH KUSNAWATI	2019-03-11	2	2	100000	126667	1	1	14071
117	JAWA TIMUR	SURABAYA	JAMBANGAN	KEBON AGUNG	1	SUPARDI	DARMINI		3	3	100000	100000	2		14071
118	JAWA TIMUR	SURABAYA	JAMBANGAN	KEBON AGUNG	1	DONNY SAPUTRA	FIFIN ARIANI		3	3	100000	126667	1	1	14071
119	JAWA TIMUR	SURABAYA	JAMBANGAN	KEBON AGUNG	1	YONO	SITI CHOIRIYAH		5	5	100000	133333	1	1	14071
120	JAWA TIMUR	SURABAYA	JAMBANGAN	KEBON AGUNG	1	BASROWI	ATIK ULA		4	4	166667	150000	1	1	14071
121	JAWA TIMUR	SURABAYA	JAMBANGAN	KEBON AGUNG	1	KHOIFAN	YAMYUNAN	2019-10-27	3	3	83333.3	100000	2		14071
122	JAWA TIMUR	SURABAYA	JAMBANGAN	JAMBANGAN	1	HAMBALI	SITI MUSLIHATIN		4	3	83333.3	66666.7	2		14071
123	JAWA TIMUR	SURABAYA	JAMBANGAN	JAMBANGAN	1	ISWADI	SUMARIYAH		5	5	56666.7	100000	2		14071
124	JAWA TIMUR	SURABAYA	JAMBANGAN	JAMBANGAN	1	KATIRAH	TAUFAN		2	2	66666.7	83333.3	1	1	14071
125	JAWA TIMUR	SURABAYA	JAMBANGAN	JAMBANGAN	1	IMAM HINAFI	MUALLIMAH		4	4	100000	83333.3	2		14071
126	JAWA TIMUR	SURABAYA	JAMBANGAN	JAMBANGAN	1	M.FAUDIN	HALIMARUS SADIYAH	2019-03-11	3	3	133333	133333	1	1	14071
127	JAWA TIMUR	SURABAYA	JAMBANGAN	JAMBANGAN	1	ALI MUCHSIN	MAHSUNAH		3	3	133333	166667	1	1	14071
128	JAWA TIMUR	SURABAYA	JAMBANGAN	JAMBANGAN	1	MUASLIKAN	IMROTUL FAUZIYAH		3	3	100000	150000	1	1	14071
129	JAWA TIMUR	SURABAYA	JAMBANGAN	JAMBANGAN	1	AGUS WAHYUNO	ALFIATURROHMAH		3	3	126667	133333	1	1	14071
130	JAWA TIMUR	SURABAYA	JAMBANGAN	JAMBANGAN	1	ADI PURWINTO	HIKMAYATI		4	4	100000	133333		1	14071
131	JAWA TIMUR	SURABAYA	JAMBANGAN	JAMBANGAN	1	SUBADI	DIMAR RAHMANITA		4	4	100000	100000	1	1	14071
132	JAWA TIMUR	SURABAYA	JAMBANGAN	JAMBANGAN	1	EDI TRIONO JATMIKO	SRI RAHAYUNINGSIH		4	2		133333	2		14071
133	JAWA TIMUR	SURABAYA	JAMBANGAN	JAMBANGAN	1	SUBIYANTO	SUMARTIK		3	3	100000	100000	2		14071
134	JAWA TIMUR	SURABAYA	JAMBANGAN	JAMBANGAN	1	ANDY SAHADAK	WIWIK		4	4	100000	200000			14071
135	JAWA TIMUR	SURABAYA	JAMBANGAN	JAMBANGAN	1	ZAENAL ABIDIN	SAUMI		3	3	126667	126667	1	1	14071
136	JAWA TIMUR	SURABAYA	JAMBANGAN	JAMBANGAN	1	ALI ISMANTO HADI	LUTI KOSIDAH		4	4	100000	100000		1	14071
137	JAWA TIMUR	SURABAYA	JAMBANGAN	JAMBANGAN	1	SAMSUL HUDA	HUSNUL ABIDAH		4	4	133333	166667	1	1	14071
138	JAWA TIMUR	SURABAYA	JAMBANGAN	JAMBANGAN	1	NUR QOSIM	MUTHOHAROH		3	3	126667	100000	1	1	14071
139	JAWA TIMUR	SURABAYA	JAMBANGAN	JAMBANGAN	1	PRAMONO	SITI ZULAIKAH		3	3	133333	166667	1	1	14071
140	JAWA TIMUR	SURABAYA	JAMBANGAN	JAMBANGAN	1	HADI WIJAYA	RUKHIPAH		3	3	126667	133333			14071
141	JAWA TIMUR	SURABAYA	JAMBANGAN	JAMBANGAN	1	M.IRWAN SALAM	TRI ANI		4	3	100000	150000	1	1	14071
142	JAWA TIMUR	SURABAYA	JAMBANGAN	JAMBANGAN	1	ABD LATIF	NUR LATIF		5	5	100000	150000	1	1	14071
143	JAWA TIMUR	SURABAYA	JAMBANGAN	JAMBANGAN	1	AGUS SUNOKO	SUNDARI		3	3	100000	100000	1	1	14071
144	JAWA TIMUR	SURABAYA	JAMBANGAN	JAMBANGAN	1	M.HARSONO	MUTMAINAH		4	4	75000	100000	1	1	14071
145	JAWA TIMUR	SURABAYA	JAMBANGAN	JAMBANGAN	1	SUNCONO	SUWARTI		5	5	100000	150000	1	1	14071
146	JAWA TIMUR	SURABAYA	JAMBANGAN	JAMBANGAN	1	SUJITO	DWI ANI WAHYUNI		4	4	100000	125000	1	1	14071
147	JAWA TIMUR	SURABAYA	JAMBANGAN	JAMBANGAN	1	RUNTIANI	RUNTIANI		3	3	50000	100000	2		14071
148	JAWA TIMUR	SURABAYA	JAMBANGAN	JAMBANGAN	1	SUKADI	SUMARWATI		3	3	50000	100000	1	1	14071
149	JAWA TIMUR	SURABAYA	JAMBANGAN	KEBOAGUNG	1	SUGENG AGUNG SUPRAYONO	BAKTI WIJAYANTI		3	3	83333.3	106667	1	1	14071
150	JAWA TIMUR	SURABAYA	JAMBANGAN	KEBOAGUNG	1	IMRON	SRI WILUJENG		4	4	100000	150000	1	1	14071
151	JAWA TIMUR	SURABAYA	JAMBANGAN	PAGESANGAN	1	MUHTADI	NUR KHOLIFATUL UMMAH		4	3	100000	150000	2		14071
152	JAWA TIMUR	SURABAYA	JAMBANGAN	PAGESANGAN	1	MASBUCHIN	JUNAIDAH		2	2	50000	100000	2		14071
153	JAWA TIMUR	SURABAYA	JAMBANGAN	PAGESANGAN	1	M BURHANI	NISFUL LAILIYAH		2	2	50000	100000			14071
154	JAWA TIMUR	SURABAYA	JAMBANGAN	PAGESANGAN	1	ZAENAL FANAHI	WAHYUNA KHOFIFAH		4	4	150000	200000			14071
155	JAWA TIMUR	SURABAYA	JAMBANGAN	PAGESANGAN	1	SUPARMAN	SULITIAS NINGSIH		2	2	50000	100000	2		14071
156	JAWA TIMUR	SURABAYA	JAMBANGAN	PAGESANGAN	1	SUNGKONO	SRI WULANDARI		3	3	66666.7	70000	1	1	14071
157	JAWA TIMUR	SURABAYA	JAMBANGAN	PAGESANGAN	1	NASUNAH	NUR CHAMINAN	2010-10-29	3	3	100000	150000	1	1	14071
158	JAWA TIMUR	SURABAYA	JAMBANGAN	PAGESANGAN	1	MUSTOFA	FADLILLAH		3	3	100000	120000			14071
159	JAWA TIMUR	SURABAYA	JAMBANGAN	PAGESANGAN	1	YUSROH EFFENDI	SITI SULASIYAH		4	4	100000	116667	1	1	14071
160	JAWA TIMUR	SURABAYA	JAMBANGAN	PAGESANGAN	1	MUCHIBORIDHO	IIN NAFIAH		4	3	83333.3	83333.3	1	1	14071
161	JAWA TIMUR	SURABAYA	JAMBANGAN	PAGESANGAN	1	M.ZALIANTO	MUSTOINAH		3	3	66666.7	100000	1	1	14071
162	JAWA TIMUR	SURABAYA	JAMBANGAN	PAGESANGAN	1	MUDHOFIR	NUR FADLILLAH		3	3	66666.7	83333.3	1	1	14071
163	JAWA TIMUR	SURABAYA	JAMBANGAN	PAGESANGAN	1	M.MUNIR	RAUDHATUL JANNAH	2019-10-30	4	3	66666.7	66666.7	1	1	14071
164	JAWA TIMUR	SURABAYA	JAMBANGAN	PAGESANGAN	1	M.ZAINUR	LUTFIAH		4	4	66666.7	66666.7	1	1	14071
165	JAWA TIMUR	SURABAYA	JAMBANGAN	PAGESANGAN	1	M.IKSAN SUTOYO	HERLINA		4	4	100000	150000	1	1	14071
166	JAWA TIMUR	SURABAYA	JAMBANGAN	PAGESANGAN	1	WIRYONO	LASMINI		3	3	50000	100000	1	1	14071
167	JAWA TIMUR	SURABAYA	JAMBANGAN	PAGESANGAN	1	M.YUSWAN	SITI PARIYANTI	2019-10-29	5	5	100000	116667	1	1	14071
168	JAWA TIMUR	SURABAYA	JAMBANGAN	PAGESANGAN	1	M SOBIRIN	KHOIRUL IMROAH		4	4	100000	100000	1	1	14071
169	JAWA TIMUR	SURABAYA	JAMBANGAN	PAGESANGAN	1	MOH MAHTUM	SAIDAH		4	4	66666.7	83333.3	1	1	14071
170	JAWA TIMUR	SURABAYA	JAMBANGAN	PAGESANGAN	1	YULIANTO	SUNIAH		4	4	100000	150000	1	1	14071
171	JAWA TIMUR	SURABAYA	JAMBANGAN	PAGESANGAN	1	MUJIYONO	SULASTRI		3	3	100000	150000	1	1	14071
172	JAWA TIMUR	SURABAYA	JAMBANGAN	PAGESANGAN	1	SISWONO MARGONO	MISTINAH		4	4	100000	150000	1	1	14071
173	JAWA TIMUR	SURABAYA	JAMBANGAN	PAGESANGAN	1	SUMARLAN	SUPRIHATIN		3	3	100000	150000	1	1	14071
174	JAWA TIMUR	SURABAYA	JAMBANGAN	PAGESANGAN	1	ROJITO	DWI SOLIHAN		4	4	150000	200000	1	1	14071
175	JAWA TIMUR	SURABAYA	JAMBANGAN	PAGESANGAN	1	ABDUL BASIT	NUR CHASANAH		3	3	100000	150000	1	1	14071
176	JAWA TIMUR	SURABAYA	JAMBANGAN	PAGESANGAN	1	SUCOITO HADI	SITI ROHMAH	2019-10-27	4	4	133333	126667	1	1	14071
177	JAWA TIMUR	SURABAYA	JAMBANGAN	PAGESANGAN	1	PRIYONO	NAFISAH		2	2	100000	126667	1	1	14071
178	JAWA TIMUR	SURABAYA	JAMBANGAN	PAGESANGAN	1	SUYANI	MUHAYANAH	2019-03-11	4	4	100000	126667	1	1	14071
179	JAWA TIMUR	SURABAYA	JAMBANGAN	PAGESANGAN	1	NUR SALIM	ARIK LISMIAHSIH	2019-10-27	4	4	126667	126667	1	1	14071
180	JAWA TIMUR	SURABAYA	JAMBANGAN	PAGESANGAN	1	SUWANDI	YUNIANI		3	3	133333	166667	1	1	14071
181	JAWA TIMUR	SURABAYA	JAMBANGAN	PAGESANGAN	1	SUWARDI	TITIK SURYANI		4	4	100000	125000	1	1	14071
182	JAWA TIMUR	SURABAYA	JAMBANGAN	PAGESANGAN	1	SLAMET	MAHMUDAH		2	2	126667	126667	1	1	14071
183	JAWA TIMUR	SURABAYA	JAMBANGAN	PAGESANGAN	1	SANTOSO WIJOYO	NUR QONIAH		4	4	200000	200000	1	1	14071
184	JAWA TIMUR	SURABAYA	JAMBANGAN	PAGESANGAN	1	SIROD	MUSTOINAH		4	4	150000	150000	1	1	14071
185	JAWA TIMUR	SURABAYA	JAMBANGAN	PAGESANGAN	1	HENDRO SETIAWAN	PRAITA NINGTIYAS		5	3	100000	133333	1	1	14071
186	JAWA TIMUR	SURABAYA	JAMBANGAN	PAGESANGAN	1	TARTO RIANDY	INDAHWATI		4	4	116667	133333	1	1	14071
187	JAWA TIMUR	SURABAYA	TENGGILIS	PANJANG JIWO	1	m hasan bisri	dwi yulianti		5	5	150000	175000	1	1	14071
188	JAWA TIMUR	SURABAYA	TENGGILIS	PANJANG JIWO	1	m rotib	imroatun		4	4	10000	125000	1	1	14071
189	JAWA TIMUR	SURABAYA	TENGGILIS	PANJANG JIWO	1	imam suhadi	amintuz zuhrijah		4	4	10000	100000	1	1	14071
190	JAWA TIMUR	SURABAYA	TENGGILIS	PANJANG JIWO	1	m tohari	nuryanah		4	4	50000	150000	2		14071
191	JAWA TIMUR	SURABAYA	TENGGILIS	PANJANG JIWO	1	comsin	saidah		4	4	150000	150000	1	1	14071
192	JAWA TIMUR	SURABAYA	TENGGILIS	PANJANG JIWO	1	saiful huda	setyowati aningsih		4	3	100000	150000	1	1	14071
193	JAWA TIMUR	SURABAYA	TENGGILIS	PANJANG JIWO	1	dzul muhib	masadatul aliyah		5	5	150000	175000	1	1	14071
194	JAWA TIMUR	SURABAYA	TENGGILIS	PANJANG JIWO	1	muhammad nuh	buanah		2	2	100000	100000	1	1	14071
195	JAWA TIMUR	SURABAYA	TENGGILIS	PANJANG JIWO	1	syamsul huda	uuk rosida		5	5	100000	150000	1	1	14071
196	JAWA TIMUR	SURABAYA	TENGGILIS	PANJANG JIWO	1	iksan sidiq	siti munawaroh		2	2	50000	100000	1	1	14071
197	JAWA TIMUR	SURABAYA	TENGGILIS	PANJANG JIWO	1	samsul huda	miftahul zamziyah		4	4	100000	150000	1	1	14071
198	JAWA TIMUR	SURABAYA	TENGGILIS	PANJANG JIWO	1	m syukron	nurul mahfudzoh		3	2	100000	150000	2		14071
199	JAWA TIMUR	SURABAYA	TENGGILIS	PANJANG JIWO	1	nurul huda	mudawamah		4	4	100000	150000	1	1	14071
200	JAWA TIMUR	SURABAYA	TENGGILIS	PANJANG JIWO	1	sulaiman	atik zakiyah		5	4	100000	150000	1	1	14071
1	JAMBI	JAMBI	TELANAI PURA	SIMPANG IV SIPIN	1	Rasyidi	Rasyidi	2019-10-21	4	4	125000	150000	2		14071
2	JAMBI	JAMBI	ALAM BARAJO	BELIUNG	1	Epi Ariyanto	Epi Ariyanto	2019-10-22	1	1	100000	100000	1	1	14071
3	JAMBI	JAMBI	ALAM BARAJO	BAGAN PETE	1	Rizki Putra	Rizki Putra	2019-10-23	3	2	50000	90000	2		14071
4	JAMBI	JAMBI	ALAM BARAJO	MAYANG MANGURAI	1	Ismail Sulaiman	Romla	2019-10-24	5	5	70000	150000	1	2	14071
5	JAMBI	JAMBI	ALAM BARAJO	MAYANG MANGURAI	1	Sulekman	Masdiar	2019-10-24	4	4	100000	150000	1	1	14071
6	JAMBI	JAMBI	ALAM BARAJO	MAYANG MANGURAI	1	Bambang Supriyanto	Fadila	2019-10-24	8	7	50000	150000	1	1	14071
7	JAMBI	JAMBI	KOTA BARU	KENALI ASAM BAWAH	1	Eko Saputra	Nuryati	2019-10-25	3	3	90000	650000	1	1	14071
8	JAMBI	JAMBI	KOTA BARU	BELIUNG	1	Ali Bosar Hasibuan	Nurleni Ferawati	2019-10-27	5	5	200000		1	1	14071
9	JAMBI	JAMBI	KOTA BARU	BELIUNG	1	Haryati	Haryati	2019-11-27	3	3	75000		1	2	14071
10	JAMBI	JAMBI	KOTA BARU	ALAM BARAJO	1	Mila Nopenta	Mila Nopenta	2019-10-27	1	1	25000		1	2	14071
11	JAMBI	JAMBI	KOTA BARU	BELIUNG	1	Edi Aryanto	Rosnilawati	2019-10-27	2	2	75000		1	2	14071
12	JAMBI	JAMBI	ALAM BARAJO	MAYANG MANGURAI	1	Nuraiman	Susanti	2019-10-28	5	4			1	2	14071
13	JAMBI	JAMBI	JAMBI SELATAN	PAAL MERAH	1	Adi Kuncara	Erni Wati	2019-10-28	3	3			2		14071
14	JAMBI	JAMBI	KOTA BARU	KENALI ASAM BAWAH	1	Wage	Irmawati	2019-10-31	4	4	150000		1	1	14071
15	JAMBI	JAMBI	KOTA BARU	SIMPANG III SIPIN	1	Sujari	Ratna Dewi	2019-01-11	4	4	100000		1	1	14071
16	JAMBI	JAMBI	KOTA BARU	SIMPANG III SIPIN	1	Ngadiman	Siti Nurmaini	2019-01-11	6	5	100000		1	1	14071
17	JAMBI	JAMBI	JAMBI SELATAN	THEHOK	1	Nafisa Harun	Nafisa Harun	2019-05-11	2	2			1	1	14071
18	JAMBI	JAMBI	DANAU SIPIN	LEGOK	1	Ernawati	Ernawati	2019-10-30	2	2	50000	100000	1	1	14071
19	JAMBI	MUARO JAMBI	JAMBI LUAR KOTA	PENYENGAT OLAK	2	Sulaiman	Uliya	2019-10-22	5	5	70000	150000	1	1	14071
20	JAMBI	MUARO JAMBI	JAMBI LUAR KOTA	PENYENGAT OLAK	2	Tamrin	Sumarni	2019-10-27	4	4	70000	100000	1	1	14071
21	JAMBI	JAMBI	KOTA BARU	SUNGAI SAWANG	1	Cristina	Cristina	2019-10-24	4	4	70000	70000	2		14071
22	JAMBI	JAMBI	KOTA BARU	SIMPANG III SIPIN	1	Leno	Novi	2019-10-27	2	2	100000	300000			14071
23	JAMBI	JAMBI	TELANAI PURA	SIMPANG IV SIPIN	1	Samin	Julia Rahmah	2019-10-27	6	6	100000	200000	2		14071
24	JAMBI	JAMBI	TELANAI PURA	SIMPANG IV SIPIN	1	Leni	Leni	2019-10-27	4	3	50000	400000	2		14071
25	JAMBI	JAMBI	ALAM BARAJO	RAWA SARI	1	Budi	Yunita	2019-10-27	5	5	150000	200000	2		14071
26	JAMBI	JAMBI	KOTA BARU	KENALI ASAM BAWAH	1	Sukardi	Zuryati	2019-10-27	4	4	50000	300000	2		14071
27	JAMBI	JAMBI	KOTA BARU	KENALI ASAM BAWAH	1	Pako	Mariam	2019-01-11	3	3	100000	150000	2		14071
28	JAMBI	JAMBI	KOTA BARU	KENALI ASAM BAWAH	1	Yunus	Besse Asmiati	2019-01-11	2	2	50000	70000	2		14071
29	JAMBI	JAMBI	KOTA BARU	KENALI ASAM BAWAH	1	Dr. Amri Nur	Dr. Amri Nur	2019-01-11	2	2	50000	100000	1	1	14071
30	JAMBI	JAMBI	KOTA BARU	KENALI ASAM BAWAH	1	Abdul Saman	Meliana Rosita	2019-01-11	4	4	50000	83333.3	1	1	14071
31	JAMBI	JAMBI	KOTA BARU	KENALI ASAM BAWAH	1	Rohani	Susi	2019-01-11	3	3	50000	200000	1	1	14071
32	JAMBI	JAMBI	DANAU SIPIN	MURNI	1	M. Akip	Witri Yanti	2019-02-11	4	4	100000	100000	1	1	14071
33	JAMBI	JAMBI	DANAU SIPIN	MURNI	1	Irwan	Elsa Yulita	2019-02-11	4	2	70000	100000	2		14071
34	JAMBI	JAMBI	DANAU SIPIN	MURNI	1	Ilyas	Maya Okta Sari	2/11/20119	5	5	200000	250000	2		14071
35	JAMBI	JAMBI	DANAU SIPIN	MURNI	1	Wagiman	Ita Julita	2019-02-11	5	4	300000	400000	2		14071
36	JAMBI	JAMBI	DANAU SIPIN	MURNI	1	Hasan Basri	Eva Mailani Wati	2019-02-11	8	6	100000	400000	1	1	14071
37	JAMBI	JAMBI	DANAU SIPIN	MURNI	1	Usman	Asnaini	2019-02-11	4	4	100000	100000	1	2	14071
38	JAMBI	JAMBI	DANAU SIPIN	MURNI	1	Leano Lisardi	Selmiati	2019-02-11	4	4	100000	100000	1	1	14071
39	JAMBI	JAMBI	DANAU SIPIN	MURNI	1	Jamaan Malayu	Nurmiyati	2019-02-11	5	5	150000	200000	1	2	14071
40	JAMBI	JAMBI	KOTA BARU	KENALI ASAM BAWAH	1	Pandi	Mona	2019-04-11	6	5	100000	130000	1	1	14071
41	JAMBI	JAMBI	JAMBI SELATAN	PAAL MERAH	1	Jamaris	Zuradi Janati	2019-10-27	4	4	100000	150000	2		14071
42	JAMBI	JAMBI	KOTA BARU	KENALI ASAM BAWAH	1	Jupri	Sutia	2019-10-27	3	2	50000	100000	2		14071
43	JAMBI	JAMBI	KOTA BARU	KENALI ASAM BAWAH	1	Kamid	Rania	2019-10-27	4	4	50000	100000	2		14071
44	JAMBI	JAMBI	KOTA BARU	KENALI ASAM BAWAH	1	Mujiono	Cikrak	2019-10-27	3	3	100000	150000	1	3	14071
45	JAMBI	JAMBI	KOTA BARU	KENALI ASAM BAWAH	1	Muliyanto	Dewi	2019-10-31	4	4	50000	100000	1	1	14071
46	JAMBI	JAMBI	KOTA BARU	KENALI ASAM BAWAH	1	Arahman	Sudami	2019-10-31	3	3	50000	60000	1	1	14071
47	JAMBI	JAMBI	KOTA BARU	KENALI ASAM BAWAH	1	Yusuf Efendi	Triana	2019-10-31	4	4	100000	200000	1	1	14071
48	JAMBI	JAMBI	KOTA BARU	KENALI ASAM BAWAH	1	Rohmad	Aldan Fernando	2019-10-31	4	3	30000	100000	1	1	14071
49	JAMBI	JAMBI	KUMPEH ULU	BELINCAH	1	Usman	Hermawati	2019-10-22	3	3	50000	100000	2		14071
50	JAMBI	JAMBI	DANAU SIPIN	SELAMED	1	Andika	Jusni	2019-03-11	5	3	100000		1	1	14071
51	JAMBI	JAMBI	KOTA BARU	KENALI ASAM BAWAH	1	Samsudin	Samsudin	2019-03-11	3	3	100000	120000	2		14071
52	JAMBI	JAMBI	KOTA BARU	KENALI ASAM BAWAH	1	Samran	Wagiyam	2019-03-11	4	4	30000	80000	1	1	14071
53	JAMBI	JAMBI	KOTA BARU	KENALI ASAM BAWAH	1	M. Yudi	Milda	2019-03-11	5	4	80000	100000	1	1	14071
54	JAMBI	JAMBI	KOTA BARU	KENALI ASAM BAWAH	1	Paijan	Suyati	2019-03-11	4	4	100000	150000	1	1	14071
55	JAMBI	JAMBI	KOTA BARU	KENALI ASAM BAWAH	1	Amad Janis	Marlani	2019-03-11	4	4	100000	150000	1	1	14071
56	JAMBI	JAMBI	DANAU SIPIN	SOLOK SIPIN	1	Jonsirwan	Mafda Leo Nalfita	2019-01-11	6	6	100000	100000	2		14071
57	JAMBI	JAMBI	KOTA BARU	KENALI ASAM BAWAH	1	OVAN CANDRA	RITNI	2019-05-11	3	2	30000	60000	1	1	14071
58	JAMBI	JAMBI	SELUTUNG	LABAK BANDUNG	1	SUROSO	RAMINIS	2019-03-11	5	5	50000	50000	1	1	14071
59	JAMBI	JAMBI	ACEM BERAJO	BAJAN SETE	1	KHOTIJAH	KHOTIJAH	2019-10-22	4	4			2		14071
60	JAMBI	JAMBI	KOTA BARU	KENALI ASAM BAWAH	1	SUKOJO	SRI KUSMINI	2019-01-11	5	5	50000	80000	1	1	14071
61	JAMBI	JAMBI	TELANAI PURA	PEMATANG SULUR	1	MISKE FITRI	MISKE FITRI	2019-10-27	3	3	100000	100000	1	1	14071
62	JAMBI	JAMBI	JAMBI LUAR KOTA	PENYENGAT OLAK	1	AMRI ZAL	RINA SUSANTI RAMBE	2019-10-27	2	2	40000	150000	1	1	14071
63	JAMBI	JAMBI	TELANAI RUPA	SIMPANG SIPIT	1	ASRUL BAKHIR	NURZANAH		4		75000	100000	1	1	14071
64	JAMBI	JAMBI	TELANAI RUPA	PEMATANG SULUR	1	GIRMADI	TUMIEM	2019-10-28	4	4	50000	100000	1	1	14071
65	JAMBI	JAMBI	TELANAI RUPA	SIMPANG SIPIT	1	AGUS SUPRIANTO	AGUS SUPRIANTO		3	2	60000	90000	1	1	14071
66	JAMBI	JAMBI	KOTA BARU	PAAL LIMA	1	ANSORI	SUAIBAH		3	3	100000	150000	2		14071
67	JAMBI	JAMBI	JAMBI TIMUR	TANJUNG SARI	1	JUNAIDI	KASMINAH	2019-10-31	4	4	150000	200000	1	1	14071
68	JAMBI	JAMBI	JAMBI TIMUR	TANJUNG SARI	1	MUHAMMAD	SURATI		4	4	100000	140000	1	1	14071
69	JAMBI	JAMBI	DANAU SIPIN	LEGOK	1	OMARDANI	MAILENA	2019-10-30	5	5	70000	100000	1	1	14071
70	JAMBI	JAMBI	DANAU SIPIN	LEGOK	1	ZULFAHMI	WIDIYA		3	2	40000	70000	1	1	14071
71	JAMBI	JAMBI	DANAU SIPIN	LEGOK	1	SARGAWI	ASPURIAH		4	4	100000	150000	1	1	14071
72	JAMBI	JAMBI	DANAU SIPIN	LEGOK	1	RAGIMIN	MARYANI		4	4	150000	200000	1	1	14071
73	JAMBI	JAMBI	DANAU SIPIN	LEGOK	1	LAMIT IRENG	SRI WAHYUNI		3	2	80000	150000	1	1	14071
74	JAMBI	JAMBI	DANAU SIPIN	LEGOK	1	EKO SANJAYA	FITRIA		4	3	100000	150000	1	1	14071
75	JAMBI	JAMBI	JAMBI TIMUR	TANJUNG SARI	1	SAMSUL BAHARI	DYAN PRAWISMA	2019-10-31	2	2	100000	50000	1	1	14071
76	JAMBI	JAMBI	JAMBI TIMUR	TANJUNG SARI	1	SISWANTO	SUKARTI		3	3	150000	200000	1	1	14071
77	JAMBI	JAMBI	TELANAI PARU	PEMATANG SULUR	1	RANDI PERNANDA	RISMA DESLANSIH HARAHAP	2019-03-11	3	2	100000	150000	1	1	14071
78	JAMBI	JAMBI	TELANAI PARU	PEMATANG SULUR	1	SEVENTRY PUTRA	YULI NARTI	2019-01-11	4	4	100000	100000	1	1	14071
79	JAMBI	JAMBI	ALAM BARAJO	KALI BESAR	1	WIRANTO	SETIORINI	2019-05-11	4	4	100000	150000	1	1	14071
80	JAMBI	MUARO JAMBI	KUMPEH ULU	KASANG PUDAK	1	ROBET PASARIBU	LERMINA BRSETYO	2019-04-11	5	5	100000	150000	2		14071
81	JAMBI	MUARO JAMBI	JAMBI SIANTAR	PASIR PUTIH	1	JUANWA WIZA PRAYODAN	ARDESI SAKBANIA	2019-10-27	2	2	100000	100000	2		14071
82	JAMBI	MUARO JAMBI	TALANAIPURA	BULURAN KANALI	1	HIDAYAT	HIDAYAT		2	2	100000	100000	1	1	14071
83	JAMBI	MUARO JAMBI	KOTA BURU	BOHUNG	1	JUNAIDI	JUNAIDI	2019-10-28	4	3	150000	150000	2		14071
84	JAMBI	MUARO JAMBI	KOTA BURU	BELIUNG	1	ANDI SUPRIADI	ANDI SUPRIADI	2019-10-29	3	2	140000	150000	2		14071
85	JAMBI	MUARO JAMBI	KOTA BURU	BELIUNG		UDIN SAWALUDIN	UDIN SAWALUDIN		4	3	160000	200000	2		14071
86	JAMBI	MUARO JAMBI	KOTA BURU	BELIUNG	1	RUDI ADITA	RUDI ADITA	2019-10-30	4	4	200000	200000	2		14071
87	JAMBI	MUARO JAMBI	KOTA BURU	MENDALU	1	ANTONY PUTRA	LEPMI NOVITA	2019-02-11	3	2	120000	130000	2		14071
88	JAMBI	MUARO JAMBI	KOTA BURU	BELIUNG	1	FIRMAN HADI	FIRMAN HADI		4	4	160000	170000	2		14071
89	JAMBI	MUARO JAMBI	ALAM BARAJO	MAYANG MANGGURAI	1	APON PANGGABEAN	RITI SITANGGANG	2019-03-11	3	3	120000	150000	2		14071
90	JAMBI	MUARO JAMBI	ALAM BARAJO	MAYANG MANGGURAI	1	JONI SINAGA	LAILY SILALAHI		4	4	200000	210000	2		14071
91	JAMBI	MUARO JAMBI	ALAM BARAJO	MAYANG MANGGURAI	1	TOMOTY BANAR	SOTIARMA WINARTY		4	4	150000	160000	2		14071
92	JAMBI	MUARO JAMBI	ALAM BARAJO	MAYANG MANGGURAI		AGUNG ODEARDO SIANGGANG	ROS ULIANA		3	3	160000	160000	2		14071
93	JAMBI	MUARO JAMBI	ALAM BARAJO	MENDALON	1	ZAINAL	SITIHALIMAH	2019-05-11	4	4	160000	160000	2		14071
94	JAMBI	MUARO JAMBI	ALAM BARAJO	MENDALON	1	MASUD	MABSAH		5	5	220000	250000	2		14071
95	JAMBI	MUARO JAMBI	ALAM BARAJO	MENDALON	1	HAZUAN	ZURIATUN		3	3	210000	250000	1	1	14071
96	JAMBI	MUARO JAMBI	ALAM BARAJO	MENDALON	1	SUDIRMAN	RAMILA		5	5	200000	230000	1	1	14071
97	JAMBI	MUARO JAMBI	ALAM BARAJO	MENDALON	1	M.RAMLI H	ASRIAH MUSARI		4	4	180000	200000	1	1	14071
98	JAMBI	MUARO JAMBI	ALAM BARAJO	MENDALON	1	JAHMURI	DAHLIA		5	5	180000	220000	1	1	14071
99	JAMBI	MUARO JAMBI	ALAM BARAJO	MENDALON	1	A RIFAI	MURYAM	2019-06-11	3	3	130000	150000	1	1	14071
100	JAMBI	MUARO JAMBI	ALAM BARAJO	MENDALON	1	DONI HARDI	SAIBATI		4	4	160000	180000	1	1	14071
1	MALUKU	AMBON	SIRIMAU	BATU MERAH	1	rizgan ahmad	rismawati r huseimah	2019-10-28	7	6	500000	700000	1	1	14071
2	MALUKU	AMBON	SIRIMAU	BATU MERAH	1	m. Jafarkastella	ade saadiah/10	2019-10-28	5	5	200000		1	1	14071
3	MALUKU	AMBON	SIRIMAU	BATU MERAH	1	muhammad marasabessy	maryam marasabessy/43	2019-11-06	4	4	300000	200000	1	1	14071
4	MALUKU	AMBON	SIRIMAU	BATU MERAH	1	samsul rizal	yulia hardiana rizal/44	2019-11-06	5	4	250000	200000	1	1	14071
5	MALUKU	AMBON	SIRIMAU	BATU MERAH	1	farhan salim	rivaldi salim/45	2019-11-06	5	5	200000	100000	1	1	14071
6	MALUKU	AMBON	SIRIMAU	BATU MERAH	1	arifin makatita	hartina maharani makatita/46	2019-11-06	9	9	500000	400000	1	1	14071
7	MALUKU	AMBON	SIRIMAU	BATU MERAH	1	ackmal muhammad nur	fadhly r m. Nur/47	2019-11-06	7	7	200000	150000	1	1	14071
8	MALUKU	AMBON	SIRIMAU	BATU MERAH	1	fadly mony	zainal abidin mony/48	2019-11-07	4	4	300000	200000	1	1	14071
9	MALUKU	AMBON	SIRIMAU	BATU MERAH	1	thommy bella	edgar muhammad reza/50	2019-11-07	5	5	300000	250000	1	1	14071
10	MALUKU	AMBON	SIRIMAU	BATU MERAH	1	iriyanti	firman adriawan satriati/49	2019-11-07	3	3	300000	150000	1	1	14071
11	MALUKU	AMBON	NUSANIWE	AIR SALOBAR	1	bariun	bariun/11	2019-10-28	2	2	50000	100000	2		14071
12	MALUKU	AMBON	SIRIMAU	BATU MERAH	1	abdullah rumadan	abdullah rumadan/13	2019-10-28	3	3	100000		2		14071
13	MALUKU	AMBON	TELUK AMBON	POKA	1	burhan rumakat	burhan rumakat/12	2019-10-28	3	2	60000	50000	2		14071
14	MALUKU	AMBON	TELUK AMBON	RUMAH TIGA	1	mun musri rumaratu	rahmi rumaratu/14	2019-10-29	7	7	100000	150000	1	1	14071
15	MALUKU	AMBON	SIRIMAU	BATU MERAH	1	andies m. Rafly	syifa aulia/15	2019-10-25	3	1	50000		2		14071
16	MALUKU	AMBON	SIRIMAU	BATU MERAH	1	idris salatalohy	mimin parmina/16	2019-10-27	4	4	50000	100000	1	1	14071
17	MALUKU	AMBON	SIRIMAU	BATU MERAH	1	yamin ipa	tia ipa/17	2019-11-01	4	4	100000		1	1	14071
18	MALUKU	AMBON	SIRIMAU	BATU MERAH	1	alwy palle	susanti/18	2019-10-26	5	5	50000		1	1	14071
19	MALUKU	AMBON	SIRIMAU	BATU MERAH	1	aziz tuhupay	nur tuhupay/19	2019-10-27	5	5	100000		1	1	14071
20	MALUKU	AMBON	SIRIMAU	BATU MERAH	1	maryam rumalesin	maryam rumalesin/20	2019-10-29	3	3	80000	100000	1	1	14071
21	MALUKU	AMBON	SIRIMAU	BATU MERAH	1	sutrisno	sutrisno/21	2019-10-24	6	6	100000		1	1	14071
22	MALUKU	AMBON	SIRIMAU	HONIPOPU	1	iswan rumorin	nurdiana hikima/22	2019-10-24	3	1	50000		2		14071
23	MALUKU	AMBON	SIRIMAU	BATU MERAH	1	usman hapea	jumiati j. Sangadji/23	2019-10-27	2	2	30000	200000			14071
24	MALUKU	AMBON	SIRIMAU	BATU MERAH	1	m. Idno sahabudin	nani saleh/24	2019-10-27	7	7	100000	500000	1	1	14071
25	MALUKU	AMBON	SIRIMAU	BATU MERAH	1	ratna kilian	ratna kilian/25	2019-10-28	7	7			1	1	14071
26	MALUKU	AMBON	SIRIMAU	BATU MERAH	1	muhamad yusuf albar	farida sambouw/26	2019-10-28	4	4			1	1	14071
27	MALUKU	AMBON	SIRIMAU	BATU MERAH	1	samsul sido	nurlaka panggawa/27	2019-10-28	2	2	50000		1	1	14071
28	MALUKU	AMBON	SIRIMAU	BATU MERAH	1	dalukman syukur	fadlun fitria khoiroty/28	2019-10-28	3	2	50000		1	1	14071
29	MALUKU	AMBON	SIRIMAU	HATIVE KECIL	1	yusuf timboyo	yusuf timboyo/29	2019-11-04	7	7	200000		1	1	14071
30	MALUKU	AMBON	TELUK AMBON	POKA	2	joseph m. Lopulisa	th. Andreans/30	2019-11-04	5	5	150000		1	1	14071
31	MALUKU	AMBON	NUSANIWE	SILALO		arman qomaruzzaman	defita unaitrah thalib/31	2019-10-25	4	3			1	1	14071
32	MALUKU	AMBON	BAGUALA	LATTA		donald papilaja	donald papilaja/32	2019-10-31	1		150000		2	1	14071
33	MALUKU	AMBON	NUSANIWE	BENTENG		geray samalelaway	nidya falensia simatauw/33	2019-10-25	4	2	100000		1	1	14071
34	MALUKU	AMBON	BAGUALA	LATERI		priska joy sahusilawang	priska joy./34	2019-11-03	1	1			1	1	14071
35	MALUKU	AMBON	SIRIMAU	KARANG PANJANG		marselianus pelamonia	clarossy reona engko/35	2019-11-02	3	2	100000		1	1	14071
36	MALUKU	AMBON	SIRIMAU	BATU MERAH	1	muslimin	rut hamen/36	2019-11-06	4	4	50000	200000	1	1	14071
37	MALUKU	AMBON	SIRIMAU	BATU MERAH	1	erfin salera	nur luthfya rumarey w/37	2019-10-31	5	1	100000		1	1	14071
38	MALUKU	AMBON	BAGUALA	PASSO		dave felix mario leatemia	dave felix/38	2019-11-03	4	4	150000		1	1	14071
39	MALUKU	AMBON	SIRIMAU	HONIPOPU		rahman tuharea	rahman tuharea/39	2019-11-04	4	4	100000		1	1	14071
40	MALUKU	AMBON	SIRIMAU	BATU MERAH	1	piere irjani latuperisa	piere i. Latuperisa/40	2019-11-04	4	3	200000		1	1	14071
41	MALUKU	AMBON	SIRIMAU	BATU MERAH	1	abdul halim salong	a. Halim salong/41	2019-11-03	8	8	100000		1	1	14071
42	MALUKU	AMBON	SIRIMAU	BATU MERAH	1	suryati idris	suryati idris/42	2019-11-07	5	5	100000		1	1	14071
43	MALUKU	AMBON	SIRIMAU	BATU MERAH	1	abidin wakano	masita sari silegar/43	2019-11-04	8	7	300000		1	1	14071
44	MALUKU	AMBON	SIRIMAU	BATU MERAH		ali yasin marasabessy	ayu fadila tuanaya/44	2019-11-04	3	2	100000		1	1	14071
45	MALUKU	AMBON	BAGUALA	WAIHERU		taupan ichsan tuarita	yanti monalisa waisaputri/45	2019-11-05	3	2	100000		1	1	14071
46	MALUKU	AMBON	SIRIMAU	RIJALI		frederik e. Lewakabessy	frederik e/46	2019-11-05	4	4	200000		1	1	14071
47	MALUKU	AMBON	SIRIMAU	BATU MERAH	1	ereck herris resmy	ereck resmy/47	2019-11-05	3	2	100000		1	1	14071
48	MALUKU	AMBON	SIRIMAU	BATU MERAH	1	mansur brahaf	masiah rumalessin/48	2019-11-06	5	5	150000		2		14071
49	MALUKU	AMBON	SIRIMAU	BATU MERAH	1	teguh	sri murni/49	2019-11-06	4	4	150000		1	1	14071
50	MALUKU	AMBON	SIRIMAU	BATU MERAH	1	maszahid	nurani daeng taha/50	2019-11-06	6	6	100000		1	1	14071
51	MALUKU	AMBON	SIRIMAU	BATU MERAH	1	m. Yasir rumadul	nurlaila hattala/1	2019-10-26	3	3	100000	600000	1	1	14071
52	MALUKU	AMBON	SIRIMAU	BATU MERAH	1	jueni tuanoni	saenah rumadan/2	2019-10-26	4	4	200000		1	1	14071
53	MALUKU	AMBON	SIRIMAU	BATU MERAH	1	usman rumadaul	fatma mailaha/3	2019-10-27	3		100000		1	1	14071
54	MALUKU	AMBON	SIRIMAU	BATU MERAH	2	fardi h. Tuanani	fardi tuanani/4	2019-10-27	2	2	100000		1	1	14071
55	MALUKU	AMBON	SIRIMAU	BATU MERAH		muhamad syek nurbaty	andan sari/5	2019-10-27	7	7	200000	200000	1	1	14071
56	MALUKU	AMBON	SIRIMAU	BATU MERAH	2	said malawat	said malawat/6	2019-10-27	5	5	100000	100000	1	1	14071
57	MALUKU	AMBON	SIRIMAU	BATU MERAH	2	basir salatalohy	basir salatalohy/7	2019-10-28	5	5	70000	100000	2		14071
58	MALUKU	AMBON	SIRIMAU	BATU MERAH	2	arissona rabul	arissona rabul/8	2019-10-28	4	4	100000	100000	1	1	14071
59	MALUKU	AMBON	SIRIMAU	BATU MERAH	2	muhammad ilela	m. Ilela/9	2019-10-28	2	2	100000	300000	1	2	14071
60	MALUKU	AMBON	SIRIMAU	BATU MERAH	1	hasbullah saimima	miftahul j. Saimima/42	2019-11-06	5	5	400000	300000	1	1	14071
61	MALUKU	AMBON	SIRIMAU	BATU MERAH	1	mahmud arief hentihu	mutiara farha fatima h/41	2019-11-06	6	6	400000	350000	1	1	14071
62	MALUKU	AMBON	SIRIMAU	BATU MERAH	1	moh. Areif hentihu	fahrur rijal hentihu/39	2019-11-06	8	8	300000	250000	1	1	14071
63	MALUKU	AMBON	SIRIMAU	BATU MERAH	1	achmad lisaholet	zikra m. Lisaholet/40	2019-11-06	6	6	400000	300000	1	1	14071
64	MALUKU	AMBON	SIRIMAU	BATU MERAH	1	said seih assagaf	said akbar assagaf/38	2019-11-06	4	4	200000	150000	1	1	14071
65	MALUKU	AMBON	SIRIMAU	BATU MERAH	1	salim al-habsyi	farhana al-habsyi/37	2019-11-06	5	5	400000	300000	1	1	14071
66	MALUKU	AMBON	SIRIMAU	BATU MERAH	1	naufal bachmid	heder bachmid/31	2019-10-29	4	4	300000	400000	1		14071
67	MALUKU	AMBON	NUSANIWE	BENTENG	1	agustinus haurissa	gloria ganesha haurissa/36	2019-10-29	5	5	300000	350000			14071
68	MALUKU	AMBON	NUSANIWE	LIRIMESSIN	1	janije matheus talakua	verina miranda talakua/35	2019-10-29	4	4	250000	300000	2		14071
69	MALUKU	AMBON	SIRIMAU	SOYA	1	royke patty	graciella kantan patty/34	2019-10-29	6	6	300000	400000	2		14071
70	MALUKU	AMBON	SIRIMAU	BATU MERAH	1	abdullah hatala	anggraini utami hatala/32	2019-10-29	5	5	300000	400000	1	1	14071
71	MALUKU	AMBON	SIRIMAU	AHUSEN	1	agustina ruhulessin	fristie charlotte ruhulessin/33	2019-10-29	2	2	150000	200000	1	1	14071
72	MALUKU	AMBON	SIRIMAU	BATU MERAH	1	salma dikromo	rifan dikromo/30	2019-10-29	5	5	250000	300000	1	1	14071
73	MALUKU	AMBON	SIRIMAU	BATU MERAH	1	ajat sudrajat	ajat sudrajat/9	2019-10-25	6	5	200000	100000	1	1	14071
74	MALUKU	AMBON	SIRIMAU	BATU MERAH	1	yetti yeuriwati padang	muhammad anis al hakim/14	2019-10-25	5	5	100000	1000000	2		14071
75	MALUKU	AMBON	SIRIMAU	BATU MERAH	1	ratna alkadri	aldrin/12	2019-10-25	4	4	100000	150000	1	1	14071
76	MALUKU	AMBON	SIRIMAU	BATU MERAH	1	theo sambas	nabima sambas/13	2019-10-25	5	5	150000	100000	1	1	14071
77	MALUKU	AMBON	SIRIMAU	BATU MERAH	1	idris m	agung pratama/1	2019-10-24	3	3	30000	50000	2		14071
78	MALUKU	AMBON	SIRIMAU	BATU MERAH	1	lamadu	moh. Asmin novi ambar/2	2019-10-24	5	5			1	1	14071
79	MALUKU	AMBON	SIRIMAU	BATU MERAH	1	abdullah waliulu	nilva syadiah waliulu/3	2019-10-24	6	6	400000	300000	1	1	14071
80	MALUKU	AMBON	SIRIMAU	BATU MERAH	1	h. Ahmad	indah maros/5	2019-10-24	5	5			1	1	14071
81	MALUKU	AMBON	SIRIMAU	BATU MERAH	1	maryam bling	nasyhab ananda payapo/7	2019-10-24	3	3	100000	50000	1	1	14071
82	MALUKU	AMBON	SIRIMAU	BATU MERAH	1	mila hatala	ardiansyah marasabessy/8	2019-10-24	2	2	50000	100000	1	1	14071
83	MALUKU	AMBON	SIRIMAU	BATU MERAH	1	tofik rumasukun	fauziah elvira rumasukun/3	2019-10-24	6	6	700000	800000	1	2	14071
84	MALUKU	AMBON	NUSANIWE	URIMESSING	1	ahmad rumadaul	rukiah liem/15	2019-10-26	5	5	120000	150000	1	1	14071
85	MALUKU	AMBON	NUSANIWE	URIMESSING	1	nurbaya nukuhehe	nurbaya nukuhehe/16	2019-10-26	4	4	90000	170000	1	1	14071
86	MALUKU	AMBON	SIRIMAU	BATU MERAH		afandi r. Hatala	afandi r. Hatala/11	2019-10-25	3	2	100000	50000	1	1	14071
87	MALUKU	AMBON	SIRIMAU	BATU MERAH		karim bin haji	karim bin haji/10	2019-10-25	5	5	250000	100000	1	1	14071
88	MALUKU	AMBON	SIRIMAU	BATU MERAH	1	ibrahim lisaholet	haider lisaholet/	2019-10-27	5	5	300000	400000	1	1	14071
89	MALUKU	AMBON	SIRIMAU	BATU MERAH	1	nofy h. Lisaholet	halimah/	2019-10-27	5	5	150000	200000	1	1	14071
90	MALUKU	AMBON	SIRIMAU	BATU MERAH	1	ahmad sumardi	dewi s. nukuhehe/	2019-10-27	6	5	150000	200000	1	1	14071
91	MALUKU	AMBON	SIRIMAU	BATU MERAH	1	zainal liem	mersi lating/	2019-10-27	4	4	100000	150000	1	1	14071
92	MALUKU	AMBON	SIRIMAU	BATU MERAH		lutfi agustian herman	karen lagita herman/6	2019-10-24	5	4			2		14071
93	MALUKU	AMBON	SIRIMAU	BATU MERAH		bambang nurlete	frilda r. Nurlete/	2019-10-27	5	5	70000	200000	1	1	14071
94	MALUKU	AMBON	TELUK AMBON	HATIVE BESAR	1	rasyidin	fidyana/	2019-10-26	6	6	250000	300000	1	1	14071
95	MALUKU	AMBON	SIRIMAU	BATU MERAH	1	la joi	rustam waluy/	2019-10-26	7	7					14071
96	MALUKU	AMBON	SIRIMAU	BATU MERAH	1	muhammad makatita	yusril fauzan makatita/	2019-10-26	7	7	200000	250000	1	1	14071
97	MALUKU	AMBON	SIRIMAU	BATU MERAH	1	latif lahane	faradisa balqis lahane/20	2019-10-26	4	4	300000	500000	1	1	14071
98	MALUKU	AMBON	SIRIMAU	BATU MERAH	1	andi suryadi	andi nurkholifa/26	2019-10-28	4	4	150000	200000	1	1	14071
99	MALUKU	AMBON	SIRIMAU	BATU MERAH	1	abdul rahim tuharea	nurul millah shalawaty/27	2019-10-28	6	6	300000	400000	1	1	14071
100	MALUKU	AMBON	SIRIMAU	BATU MERAH	1	nurhanna	naafi kastella/28	2019-10-28	4	4					14071
1	JAWA BARAT	TASIKMALAYA	INDI HIANG	TAMAN SARI	1	Agus Rahmat Hidayat	Dede Juariah (2)	2019-04-11	5	5			1	1	14071
2	JAWA BARAT	TASIKMALAYA	INDI HIANG	TAMAN SARI	1	Amir	Ai Juhaeri (2)	2019-04-11	4	4			2		14071
3	JAWA BARAT	TASIKMALAYA	INDI HIANG	TAMAN SARI	1	Ipan Sopian	Maulidya Putri (2)	2019-04-11	4	4			1	1	14071
4	JAWA BARAT	TASIKMALAYA	INDI HIANG	TAMAN SARI	1	Sahri	Titi (2)	2019-04-11	4	4			2		14071
5	JAWA BARAT	TASIKMALAYA	INDI HIANG	TAMAN SARI	1	Wardi	Tia (2)	2019-04-11	3	2			1	1	14071
6	JAWA BARAT	TASIKMALAYA	INDI HIANG	TAMAN SARI	1	Ahmad Hasan	Ai Julaeha (2)	2019-04-11	4	2			1	1	14071
7	JAWA BARAT	TASIKMALAYA	INDI HIANG	TAMAN SARI	1	Wandi Setiawan	Fitri Rukmini (2)	2019-05-11	3	2			2		14071
8	JAWA BARAT	TASIKMALAYA	INDI HIANG	MULYA SARI	1	Acah	Acah (1)	2019-05-11	3	3			2		14071
9	JAWA BARAT	TASIKMALAYA	INDI HIANG	MULYA SARI	1	Rafli Afrizal	Raskia Nuraeni (2)	2019-05-11	2	2			1		14071
10	JAWA BARAT	TASIKMALAYA	INDI HIANG	MULYA SARI	1	Asep Pidin	Titin (2)	2019-05-11	3	3			2		14071
11	JAWA BARAT	TASIKMALAYA	INDI HIANG	MULYA SARI	1	Entis	Ebtis (1)	2019-05-11	3	3	80000	100000	1	1	14071
12	JAWA BARAT	TASIKMALAYA	INDI HIANG	MULYA SARI	1	Jajang Gopar	Jajang gopar (1)	2019-05-11	4	4	100000	120000	1	1	14071
13	JAWA BARAT	TASIKMALAYA	INDI HIANG	MULYA SARI	1	Jajang	Jajang (1)	2019-05-11	3	3	170000	100000	1	1	14071
14	JAWA BARAT	TASIKMALAYA	INDI HIANG	MULYA SARI	1	Sohib	Sohob (1)	2019-05-11	1	1	100000	50000	1	1	14071
15	JAWA BARAT	TASIKMALAYA	CIPEDES	NAGARA SARI	1	Deden	Abdul Ghani (1)	2019-03-11	3	3	100000	120000	1	1	14071
16	JAWA BARAT	TASIKMALAYA	CIPEDES	NAGARA SARI	1	Kosim	Oom (1)	2019-04-11	3	3	70000	80000	1	1	14071
17	JAWA BARAT	TASIKMALAYA	INDI HIANG	SETIA MULYA	1	Herman	Siti Mariam (2)	2019-05-11	4	4			2		14071
18	JAWA BARAT	TASIKMALAYA	INDI HIANG	MULYA SARI	1	Wiwin	Wiwin (1)	2019-05-11	3	2	70000	90000	1	1	14071
19	JAWA BARAT	TASIKMALAYA	INDI HIANG	MULYA SARI	1	Idas	Eti (1)	2019-05-11	4	4	200000	250000	1	1	14071
20	JAWA BARAT	TASIKMALAYA	INDI HIANG	TAMAN SARI	1	Ihsan Maulana Rizqi	Ihsan Maulana Rizqi (1)	2019-04-11	3	2			1	1	14071
21	JAWA BARAT	TASIKMALAYA	INDI HIANG	TAMAN SARI	1	Toni Murdiana	Desti Mulyani (2)	2019-04-11	2	2			1	1	14071
22	JAWA BARAT	TASIKMALAYA	INDI HIANG	TAMAN SARI	1	Hendri	Titin (2)	2019-04-11	4	3			2		14071
23	JAWA BARAT	TASIKMALAYA	INDI HIANG	MULYA SARI	1	Edin	Edin (1)	2019-05-11	1	1	50000	60000	1	1	14071
24	JAWA BARAT	TASIKMALAYA	INDI HIANG	SETIA MULYA	1	Nanang Septian	Nanang Septian (1)	2019-05-11	5	4			1	1	14071
25	JAWA BARAT	TASIKMALAYA	INDI HIANG	SETIA MULYA	1	Rudi Maulana	Rudi Maulana (1)	2019-05-11	1	1			2		14071
26	JAWA BARAT	TASIKMALAYA	INDI HIANG	SETIA MULYA	1	Cucun	Cucun (1)	2019-04-11	2	2			1	1	14071
27	JAWA BARAT	TASIKMALAYA	INDI HIANG	TAMAN SARI	1	Iin Solihin	Iin Solihin (1)	2019-04-11	4	4			1	1	14071
28	JAWA BARAT	TASIKMALAYA	CIPEDES	NAGARA SARI	1	Iyan	Iyan (1)	2019-03-11	2	2			2		14071
29	JAWA BARAT	TASIKMALAYA	CIPEDES	NAGARA SARI	1	Nana	Nana (1)	2019-03-11	2	2	80000	100000	1	1	14071
30	JAWA BARAT	TASIKMALAYA	CIPEDES	NAGARA SARI	1	Suharja	Suharja (1)	2019-04-11	6	5			1	1	14071
31	JAWA BARAT	TASIKMALAYA	CIPEDES	NAGARA SARI	1	Yayah warsiah	Yayah Warsiah (1)	2019-03-11	2	2			2		14071
32	JAWA BARAT	TASIKMALAYA	CIPEDES	NAGARA SARI	1	Ajat Sudrajat	Ajat Sudrajat (1)	2019-04-11	4	4	90000	120000	1	1	14071
33	JAWA BARAT	TASIKMALAYA	CIPEDES	BURUJUL	1	Wawan Rismawan	Wawan Rismawan (1)	2019-05-11	1	1			1	1	14071
34	JAWA BARAT	TASIKMALAYA	CIPEDES	NAGARA SARI	1	Umi Karnia Dewi	Umi Karnia Dewi (1)	2019-03-11	1	1			1	1	14071
35	JAWA BARAT	TASIKMALAYA	CIPEDES	NAGARA SARI	1	Yadi Mulyadi	Yadi Mulyadi (1)	2019-01-11	4	4			1	1	14071
36	JAWA BARAT	TASIKMALAYA	INDI HIANG	TAMAN SARI	1	Sutisna	Endah (2)	2019-04-11	3	3			1	1	14071
37	JAWA BARAT	TASIKMALAYA	CIPEDES	NAGARA SARI	1	Endang Kusmana	Endang Kusmana (1)	2019-03-11	3	3	70000	90000	1	1	14071
38	JAWA BARAT	TASIKMALAYA	CIPEDES	NAGARA SARI	1	Deni	Deni (2)	2019-03-11	3	3	100000	70000	1	1	14071
39	JAWA BARAT	TASIKMALAYA	INDI HIANG	MULYA SARI	1	Misbah	Misbah (1)	2019-05-11	1	1	100000	50000	1	1	14071
40	JAWA BARAT	TASIKMALAYA	INDI HIANG	MULYA SARI	1	Wartini	Wartini (1)	2019-04-11	1	1			1	1	14071
41	JAWA BARAT	TASIKMALAYA	CIPEDES	NAGARA SARI	1	Kenjun	Kenjun (2)	2019-03-11	2	2			1	1	14071
42	JAWA BARAT	TASIKMALAYA	INDI HIANG	MULYA SARI	1	Sohib	Sohib (1)	2019-03-11	3	3	400000	80000	1	1	14071
43	JAWA BARAT	TASIKMALAYA	INDI HIANG	MULYA SARI	1	Apud	Apud (1)	2019-05-11	3	3	150000	75000	1	1	14071
44	JAWA BARAT	TASIKMALAYA	INDI HIANG	SUKAMAJU KIDUL	1	H. Dedi	H. Dedi (1)	2019-03-11	2	2					14071
45	JAWA BARAT	TASIKMALAYA	INDI HIANG	MULYA SARI	1	Sirod	Sirod (1)	2019-05-11	3	3	190000	100000	1	1	14071
46	JAWA BARAT	TASIKMALAYA	INDI HIANG	SIRNA GALIH	1	Asep Saepuloh	Asep Saepuloh (2)	2019-03-11	5	5			2		14071
47	JAWA BARAT	TASIKMALAYA	CIPEDES	NAGARA SARI	1	Maman Cahyaman	Maman Cahyaman (2)	2019-03-11	5	5	150000	100000	1	1	14071
48	JAWA BARAT	TASIKMALAYA	INDI HIANG	MULYA SARI	1	Ade Pago	Ade Pago (1)	2019-05-11	2	2	50000	70000	1	1	14071
49	JAWA BARAT	TASIKMALAYA	INDI HIANG	MULYA SARI	1	Dayat	Dayat (1)	2019-05-11	2	2	130000	90000	1	1	14071
50	JAWA BARAT	TASIKMALAYA	INDI HIANG	MULYA SARI	1	Ramdan	Ramdan (1)	2019-05-11	2	2	140000	90000	1	1	14071
51	JAWA BARAT	TASIKMALAYA	CIPEDES	NAGARA SARI	1	Osa	Osa (1)	2019-03-11	2	2			2		14071
52	JAWA BARAT	TASIKMALAYA	CIPEDES	NAGARA SARI	1	Yati Sumiati	Yati Sumiati (1)	2019-03-11	3	3					14071
53	JAWA BARAT	TASIKMALAYA	CIPEDES	NAGARA SARI	1	Asep Supriyadi	Asep Supriyadi (2)	2019-03-11	5	5			1	1	14071
54	JAWA BARAT	TASIKMALAYA	INDI HIANG	INDI HIANG	1	Iwan Setiawan	Iwan Setiawan (1)	2019-05-11	3	1			2		14071
55	JAWA BARAT	TASIKMALAYA	CIPEDES	NAGARA SARI	1	Reni	Reni (1)	2019-04-11					1	1	14071
56	JAWA BARAT	TASIKMALAYA	CIPEDES	NAGARA SARI	1	Husni Supriatna	Husni Supriyatna (2)	2019-03-11	4	4			2		14071
57	JAWA BARAT	TASIKMALAYA	CIPEDES	NAGARA SARI	1	Tri Rumbiakto	Tri Rumbiakto (1)	2019-04-11					1	1	14071
58	JAWA BARAT	TASIKMALAYA	CIPEDES	NAGARA SARI	1	Dede suryadi	Dede suryadi (1)	2019-03-11	4	4			1	1	14071
59	JAWA BARAT	TASIKMALAYA	CIPEDES	NAGARA SARI	1	Wilman Durnata	Wilman Durnata (1)	2019-03-11	3	2			1	1	14071
60	JAWA BARAT	TASIKMALAYA	INDI HIANG	TAMAN SARI	1	Kanda Muskanda	Kanda Muskanda (1)								14071
61	JAWA BARAT	TASIKMALAYA	CIPEDES	NAGARA SARI	1	H. Enok	H. Enok (1)	2019-03-11							14071
62	JAWA BARAT	TASIKMALAYA	CIPEDES	NAGARA SARI	1	Makimin	Makimin (1)						1	1	14071
63	JAWA BARAT	TASIKMALAYA	INDI HIANG	CITRA WANGI	1	Asep	Asep (1)	2019-05-11	2	2			2		14071
64	JAWA BARAT	TASIKMALAYA	CIPEDES	NAGARA SARI	1	Jahidin	Jahidin (1)	2019-04-11					1	1	14071
65	JAWA BARAT	TASIKMALAYA	INDI HIANG	TAMAN SARI	1	Mamat Sudrajat	Mamat Sudrajat (2)	2019-04-11	2	2			1	1	14071
66	JAWA BARAT	TASIKMALAYA	INDI HIANG	TAMAN SARI	1	Muhammad Yusuf	Muhammad Yusuf (1)	2019-04-11	3	2			1	1	14071
67	JAWA BARAT	TASIKMALAYA	CIPEDES	BURUJUL	1	Yudi Wahyudi	Yudi Wahyudi (1)	2019-04-11					1	1	14071
68	JAWA BARAT	TASIKMALAYA	CIPEDES	NAGARA SARI	1	Ewngkus Kusdija	Engkus Kusdija (1)	2019-04-11					1	1	14071
69	JAWA BARAT	TASIKMALAYA	CIPEDES	NAGARA SARI	1	Yoyon Hermana	Yoyon Hermana (1)	2019-03-11	5	5	150000	120000	1	1	14071
70	JAWA BARAT	TASIKMALAYA	CIPEDES	NAGARA SARI	1	Epon	Epon (1)	2019-03-11	3	3			2		14071
71	JAWA BARAT	TASIKMALAYA	CIPEDES	NAGARA SARI	1	Cardison	Cardison (2)	2019-03-11	3	3			1	1	14071
72	JAWA BARAT	TASIKMALAYA	CIPEDES	NAGARA SARI	1	Adi Febriadi	Adi Febriadi (1)	2019-04-11					1	1	14071
73	JAWA BARAT	TASIKMALAYA	CIPEDES	NAGARA SARI	1	Dudi Supriadi	Dudi Supriadi (2)	2019-04-11	4	4			1	1	14071
74	JAWA BARAT	TASIKMALAYA	CIPEDES	NAGARA SARI	1	H. Cicih Juarsih	H. Cicih Juarsih (1)	2019-04-11					1	1	14071
75	JAWA BARAT	TASIKMALAYA	INDI HIANG	STIA WANGI	1	H. Pudin	H. Pudin (1)	2019-05-11					1	1	14071
76	JAWA BARAT	TASIKMALAYA	CIPEDES	NAGARA SARI	1	Mulyadi	Mulyadi (2)	2019-01-11	4	2			1	1	14071
77	JAWA BARAT	TASIKMALAYA	INDI HIANG	MULYA SARI	1	Cahyana	Cahyana	2019-05-11	3	3			1	1	14071
78	JAWA BARAT	TASIKMALAYA	INDI HIANG		1	Koko	Koko (1)	2019-03-11	5	5			1		14071
79	JAWA BARAT	TASIKMALAYA	CIPEDES	NAGARA SARI	1	Uus Kusdiana	Uus Kusdiana (1)	2019-03-11	1	1			2		14071
80	JAWA BARAT	TASIKMALAYA	CIPEDES	NAGARA SARI	1	Depstian Nugraha	Depstian Nugraha (1)	2019-03-11	3	2			1	1	14071
81	JAWA BARAT	TASIKMALAYA	CIPEDES	NAGARA SARI	1	Edi Radidja	Edi Radidja (1)	2019-03-11	10	10			1	1	14071
82	JAWA BARAT	TASIKMALAYA	INDI HIANG	TAMAN SARI	1	Asep Suherlan	Asep Suherlan (1)	2019-04-11							14071
83	JAWA BARAT	TASIKMALAYA	CIPEDES	NAGARA SARI	1	Didi Sardi	Didi Sardi (2)	2019-03-11	3	3			2		14071
84	JAWA BARAT	TASIKMALAYA	CIPEDES	NAGARA SARI	1	Agus Kusmayadi	Agus Kusmayadi (2)	2019-03-11	4	4			2		14071
85	JAWA BARAT	TASIKMALAYA	CIPEDES	NAGARA SARI	1	Aan Sukmawan	Aan Sukmawan (2)	2019-03-11	5	5			1	1	14071
86	JAWA BARAT	TASIKMALAYA	INDI HIANG	TAMAN SARI	1	Sapuloh	Saepuloh (2)	2019-04-11	4	4			1	1	14071
87	JAWA BARAT	TASIKMALAYA	INDI HIANG	TAMAN SARI	1	Kusnadi	Kusnaadi (2)	2019-04-11	2	2			2		14071
88	JAWA BARAT	TASIKMALAYA	INDI HIANG	TAMAN SARI	1	Ade Saepudin	Ade Saepudin (2)	2019-04-11	3	3			1	1	14071
89	JAWA BARAT	TASIKMALAYA	CIPEDES	NAGARA SARI	1	Lunirah	Lunirah (1)	2019-04-11					1	1	14071
90	JAWA BARAT	TASIKMALAYA	INDI HIANG	TAMAN SARI	1	Dedi Kardia	Eva Hendrawati (2)	2019-04-11	3	3			1	1	14071
91	JAWA BARAT	TASIKMALAYA	INDI HIANG	MULYA SARI	1	Mahday	Mahday (1)	2019-05-11	2	2	140000	70000	1	1	14071
92	JAWA BARAT	TASIKMALAYA	CIPEDES	NAGARA SARI	1	Abdul Mujahid	Abdul Mujahid (1)	2019-04-11	2	2			2		14071
93	JAWA BARAT	TASIKMALAYA	INDI HIANG	INDI HIANG	1	Tardiman	Tardiman (2)	2019-03-11	2	2			1	1	14071
94	JAWA BARAT	TASIKMALAYA	INDI HIANG	TAMAN SARI	1	Sirodumunir	Sirodumunir (1)	2019-04-11					1	1	14071
95	JAWA BARAT	TASIKMALAYA	CIPEDES	NAGARA SARI	1	Cucu Mulyana	Cucu Mulyana (2)	2019-03-11	5	5	150000	130000	2		14071
96	JAWA BARAT	TASIKMALAYA	INDI HIANG	SETIA MULYA	1	Junaedi	Ai Rodiah	2019-05-11	4	4			2		14071
97	JAWA BARAT	TASIKMALAYA	INDI HIANG	SETIA MULYA	1	Engkus Masono	Mimin Sarmini (2)	2019-05-11	4	4			1	1	14071
98	JAWA BARAT	TASIKMALAYA	CIPEDES	NAGARA SARI	1	Yadi Haryadi	Yadi Haryadi (2)	2019-03-11	4	4			2		14071
99	JAWA BARAT	TASIKMALAYA	INDI HIANG	MULYA SARI	1	Nurdin	Yayah (1)	2019-05-11	4	4	100000	120000	1	1	14071
100	JAWA BARAT	TASIKMALAYA	CIPEDES	NAGARA SARI	1	Tuti	Tuti (1)		3	3			2		14071
101	JAWA BARAT	TASIKMALAYA	INDI HIANG	SUKAMAJU KIDUL	1	H. Didi	H. Didi (2)	2019-03-11							14071
102	JAWA BARAT	TASIKMALAYA	CIPEDES	NAGARA SARI	1	Yadi	Yadi (1)		4	4			2		14071
103	JAWA BARAT	TASIKMALAYA	CIPEDES	BURUJUL	1	Aja Sujana	Aja Sujana (2)	2019-03-11	2	2			2		14071
104	JAWA BARAT	TASIKMALAYA	CIPEDES	NAGARA SARI	1	Samadi	Samadi (1)	2019-03-11	2		50000	70000	1	1	14071
105	JAWA BARAT	TASIKMALAYA	CIPEDES	NAGARA SARI	1	Ramdan Abdul Ghani	Ramdan Abdul Ghani (1)	2019-04-11	2	2	50000	100000	1	1	14071
1	SUMATRA BARAT	PADANG	KOTA TENGAH	DADUH TUNGGAL IBAH	1	Suwilman	Ratih Oksila/1	2019-10-20	3	3	100000	200000	1	1	14071
2	SUMATRA BARAT	PADANG	KOTA TENGAH	PARUPUK TABING	1	Khairil Darab	Aditria Khairi /2	2019-10-20	6	6	200000	500000	1	1	14071
3	SUMATRA BARAT	PADANG	KOTA TENGAH	BATIPUH PANJANG	1	Dr. Paus Iskarni, M.Pd	Dra. Sefti Elia/3	2019-10-20	2	2	150000	300000	1	1	14071
4	SUMATRA BARAT	PADANG	KOTA TENGAH	BATIPUH PANJANG	1	Ade Pramana	Dani Amelia/4	2019-10-20	5	3	66666.7	116667	1	1	14071
5	SUMATRA BARAT	PADANG	PADANG UTARA	PATENGGANGAN	1	Amellus	Endrawati/5	2019-10-20	3	3	60000	80000	1	2	14071
6	SUMATRA BARAT	PADANG	PADANG UTARA	GAJAH 2	1	Wawan Hardani	Yulianti/6	2019-10-26	6	6	100000	150000	2		14071
7	SUMATRA BARAT	PADANG	PADANG UTARA	AIR TAWAR BARAT	1	Antonius	Lili/7	2019-10-26	6	5	80000	150000	1	2	14071
8	SUMATRA BARAT	PADANG	PADANG UTARA	AIR TAWAR BARAT	1	Ahmad Rudin	Anismah/8	2019-10-26	6	6	50000	100000	1	1	14071
9	SUMATRA BARAT	PADANG	PADANG UTARA	AIR TAWAR BARAT	1	Tasman	Marni/9	2019-10-26	4	4	70000	125000	1	2	14071
10	SUMATRA BARAT	PADANG	PADANG UTARA	AIR TAWAR BARAT	1	Ichwan Sohib	Nurlela/10	2019-10-26	2	2	30000	100000	1	2	14071
11	SUMATRA BARAT	PADANG	PADANG UTARA	AIR TAWAR BARAT	1	Jasmirudin	Maryuni/11	2019-10-26	6	6	50000	50000	1	2	14071
12	SUMATRA BARAT	PADANG	PADANG UTARA	AIR TAWAR BARAT	1	Defrizal	Feri/12	2019-10-26	2	2	150000	200000	1	1	14071
13	SUMATRA BARAT	PADANG	KOTA TENGAH	PARUPUK TABING	1	Hendri Warman	Yeni	2019-04-11	2	2	150000	300000	1	1	14071
14	SUMATRA BARAT	PADANG	KOTA TENGAH	ALE PACAH	1	Ikmal	Annisa Febriola	2019-04-11	3	2	80000	100000	1	1	14071
15	SUMATRA BARAT	PADANG	PADANG UTARA	GUNUNG PARGILUN 158	1	Aisyamwil	Igus Nurjannah	2019-04-11	6	6	150000	200000	1	1	14071
16	SUMATRA BARAT	PADANG	PADANG UTARA	AIR TAWAR BARAT	1	Sahril	Sulastri	2019-04-11	5	4	70000	100000	1	2	14071
17	SUMATRA BARAT	PADANG	PADANG UTARA	AIR TAWAR BARAT	1	Amrizal	Rahma	2019-04-11	4	4	50000	50000	1	1	14071
18	SUMATRA BARAT	PADANG	PADANG UTARA	AIR TAWAR BARAT	1	Suryadi	Nurleli	2019-03-11	2	2	50000	50000	1	2	14071
19	SUMATRA BARAT	PADANG	PADANG UTARA	AIR TAWAR BARAT	1	Zahmainor	Lenawati	2019-03-11	6	6	50000	70000	1	2	14071
20	SUMATRA BARAT	PADANG	NANGGALO	SAWAH LIAT	1	Andrizda Pratama	Melisa Roma Fitri	2019-03-11	2	2	50000	50000	1	1	14071
21	SUMATRA BARAT	PADANG	KOTA TENGAH	PARUPUK TABING	1	Edison	Edison	2019-03-11	5	5	80000	80000	1	2	14071
22	SUMATRA BARAT	PADANG	KOTA TENGAH	PARUPUK TABING	1	Suheri	Suheri	2019-03-11	3	3	100000	100000	2		14071
23	SUMATRA BARAT	PADANG	KOTA TENGAH	SUNGAI TARUNG	1	Tarman Yudin	Tarman Yudin	2019-02-11	4	4	100000	100000	2		14071
24	SUMATRA BARAT	PADANG	PADANG UTARA	AIR TAWAR BARAT	1	Damrus	Damrus	2019-02-11	4	4	100000	100000	2		14071
25	SUMATRA BARAT	PADANG	PADANG BARAT	PURUS BARU	1	Mabrur	Mabrur	2019-02-11	3	2	150000	300000	1	2	14071
26	SUMATRA BARAT	PADANG	PADANG UTARA	AIR TAWAR BARAT	1	Yongki	Yongki	2019-02-11	5	5	150000	150000	2		14071
27	SUMATRA BARAT	PADANG	PADANG UTARA	AIR TAWAR BARAT	1	Fatmawati	Fatmawati	2019-02-11	1	1	50000	50000	2		14071
28	SUMATRA BARAT	PADANG	KOTA TENGAH	PASIR JAMBAK	1	Rispa Dinata	Rispa Dinata	2019-01-11	5	5	50000	70000	2		14071
29	SUMATRA BARAT	PADANG	KOTA TENGAH	PAJANG SARAI	1	Edi Aminto	Edi Aminto	2019-01-11	4	3	50000	70000	2		14071
30	SUMATRA BARAT	PADANG	KOTA TENGAH	MARANSI	1	Busroni	Busroni	2019-01-11	4	2	50000	70000	2		14071
31	SUMATRA BARAT	PADANG	NANGGALO	GURUN LAUEN	1	Husein	Husein	2019-01-11	3	2	100000	200000	1	1	14071
32	SUMATRA BARAT	PADANG	PADANG UTARA	ULAK KARANG UTARA	1	Heru	Febri Mardola	2019-01-11	2	2	100000	200000	1	1	14071
33	SUMATRA BARAT	PADANG	KOTA TENGAH	LUBUK MINTURUB	1	Alex Candra	Alex Candra	2019-10-31	4	3	100000	120000	2		14071
34	SUMATRA BARAT	PADANG	KOTA TENGAH	BALAI GADANG	1	Donafri	Nurlaili	2019-10-31	5	5	200000		1	1	14071
35	SUMATRA BARAT	PADANG	PADANG TIMUR	SAWAHAN	1	Syafrudin	Okta Vianof	2019-10-31	3	3	100000	150000	2		14071
36	SUMATRA BARAT	PADANG	KOTA TENGAH	BATANG KABUNG	1	Adrimal	Linda	2019-10-31	4	4	100000	150000	1	1	14071
37	SUMATRA BARAT	PADANG	KOTA TENGAH	BATANG KABUNG	1	Andres Fernando	Yuli	331/10/2019	2	2	50000	100000	2		14071
38	SUMATRA BARAT	PADANG	KOTA TENGAH	BATANG KABUNG	1	Fepi Haryadi	Leni Susriyanti	2019-10-30	7	7	150000	150000	1	1	14071
39	SUMATRA BARAT	PADANG	KOTA TENGAH	BATANG KABUNG	1	Hasan Basrican	Hasan Basrican	2019-10-30	4	4	150000	150000	1	1	14071
40	SUMATRA BARAT	PADANG	PADANG UTARA	AIR TAWAR BARAT	1	Sulhafni	Rahmaweli	2019-10-30	4	4	100000	200000	1	1	14071
41	SUMATRA BARAT	PADANG	PADANG UTARA	AIR TAWAR BARAT	1	Yulizar	Eva Warni	2019-10-30	3	3	100000	150000	1	1	14071
42	SUMATRA BARAT	PADANG	PADANG UTARA	AIR TAWAR BARAT	1	Dedi	Rahma Susanti	2019-10-30	4	3	75000	100000	2		14071
43	SUMATRA BARAT	PADANG	PADANG UTARA	AIR TAWAR BARAT	1	M. Ikbal	Hendrawati	2019-10-29	4	4	100000	150000	2		14071
44	SUMATRA BARAT	PADANG	PADANG UTARA	AIR TAWAR BARAT	1	Lukman	Igus	2019-10-29	6	5	150000	200000	1	2	14071
45	SUMATRA BARAT	PADANG	PADANG UTARA	AIR TAWAR BARAT	1	Elmawati	Elmawati	2019-10-29	2	2					14071
46	SUMATRA BARAT	PADANG	PADANG UTARA	AIR TAWAR BARAT	1	Ahmad Samyun	Erni Yanti	2019-10-29	4	4	100000	150000	1	1	14071
47	SUMATRA BARAT	PADANG	KOTA TENGAH	BATANG KABUNG	1	Tito Iskandar	Dila Engla Sari	2019-10-29	3	3	100000	200000	1	1	14071
48	SUMATRA BARAT	PADANG	KOTA TENGAH	BATIPUH PANJANG	1	Syamsuir	Eva Susanti	2019-10-29	4	4	80000	80000	1	2	14071
49	SUMATRA BARAT	PADANG	KOTA TENGAH	BATIPUH PANJANG	1	Adang	Anis	2019-10-28	4	4	150000	200000	2		14071
50	SUMATRA BARAT	PADANG	KOTA TENGAH	BATIPUH PANJANG	1	Samsunarpil	Nilwati	2019-10-28	4	4	100000	100000	1	1	14071
51	SUMATRA BARAT	PADANG	KOTA TENGAH	ALE PACAH	1	Rafitrah	Wisnayati	2019-10-28	5	3	80000	100000	1	1	14071
52	SUMATRA BARAT	PADANG	KOTA TENGAH	ALE PACAH	1	Uardi	Aslamah	2019-10-28	7	7	100000	100000	1	2	14071
53	SUMATRA BARAT	PADANG	PADANG UTARA	ALAI PARAK KODI	1	Afrida	Bayu	2019-10-28	4	4	100000	200000	1	1	14071
54	SUMATRA BARAT	PADANG	KOTA TENGAH	KAYU KALEK	1	Okta Viandi	Ilvia Rahmi	2019-10-27	2	2	100000	150000	2		14071
55	SUMATRA BARAT	PADANG	KURANJI	GUNUNG SARIK	1	Wilson	Wiwik	2019-10-27	3	3	100000	500000	1	1	14071
56	SUMATRA BARAT	PADANG	BATANG ANAI	KAMPUNG PISANG	1	Warman	Warman	2019-10-27	3	2	50000	200000	1	1	14071
57	SUMATRA BARAT	PADANG	KOTA TENGAH	DADOK	1	Arman Taufik	Arman Taufik	2019-10-27	4	4	100000	100000	1	1	14071
58	SUMATRA BARAT	PADANG	KOTA TENGAH	BATIPUH PANJANG	1	Mozi Oktayian	Mozo Oktayian	2019-10-27	4	1	100000	400000	2		14071
59	SUMATRA BARAT	PADANG	KURANJI	KURANJI	1	Idin	Erna	2019-10-29	5	5	150000	15000	1	1	14071
60	SUMATRA BARAT	PADANG	PADANG UTARA	AIR TAWAR BARAT	1	Aprianto	Rina	2019-10-29	7	3	150000	200000	1	2	14071
61	SUMATRA BARAT	PADANG	KOTA TENGAH	PARUPUK TABING	1	Pak Cin	Pak Cin	2019-04-11	6	6	100000	100000	1	2	14071
62	SUMATRA BARAT	PADANG	KOTA TENGAH	PARUPUK TABING	1	Ganda	Adelina		4	4	50000	200000	1	1	14071
63	SUMATRA BARAT	PADANG	KOTA TENGAH	PARUPUK TABING	1	Yusni	Yusni	2019-04-11	2	2	40000	50000	2		14071
64	SUMATRA BARAT	PADANG	KOTA TENGAH	PARUPUK TABING	1	Rabcu Edeni Sitohang	Rabcu Edeni Sitohang	2019-04-11	4	2	70000	100000	2		14071
65	SUMATRA BARAT	PADANG	KOTA TENGAH	PARUPUK TABING	1	Anton Situnjak	Nurmawati	2019-04-11	4	2	70000	150000	2		14071
66	SUMATRA BARAT	PADANG	KOTA TENGAH	PARUPUK TABING	1	Rahmat	Dewi	2019-05-11	4	3	100000	90000	2		14071
67	SUMATRA BARAT	PADANG	KOTA TENGAH	BATANG KABUNG	1	Rahmat Efendi	Gita Nita	2019-05-11	3	2	100000	150000	1	1	14071
68	SUMATRA BARAT	PADANG	KOTA TENGAH	BATIPUH PANJANG	1	Alez Panama	Marni	2019-05-11	8	8	150000	150000	1	1	14071
69	SUMATRA BARAT	PADANG	KOTA TENGAH	BATIPUH PANJANG	1	Wendrizal	Afriza Febriana	2019-05-11	3	2	100000	150000	1	1	14071
70	SUMATRA BARAT	PADANG	KOTA TENGAH	BATIPUH PANJANG	1	Misnawati	Misnawati	2019-05-11	5	5	100000	150000	1	2	14071
71	SUMATRA BARAT	PADANG	PADANG UTARA	AIR TAWAR BARAT	1	Kasmi	Kasmi	2019-05-11	1	1	50000	150000	1	1	14071
72	SUMATRA BARAT	PADANG	PADANG UTARA	AIR TAWAR BARAT	1	Anwar	Yanti Zainimar	2019-05-11	5	5	100000	100000	1	2	14071
73	SUMATRA BARAT	PADANG	PADANG UTARA	AIR TAWAR BARAT	1	Mat Endra	Eftanawati	2019-05-11	6	5	150000	150000	1	1	14071
74	SUMATRA BARAT	PADANG	PADANG UTARA	AIR TAWAR BARAT	1	Alfonso	Rita Deli	2019-05-11	4	4	15000		1	1	14071
75	SUMATRA BARAT	PADANG	PADANG UTARA	AIR TAWAR BARAT	1	Ujang	Ujang	2019-05-11	2	2	100000	100000	1	2	14071
76	SUMATRA BARAT	PADANG	KOTA TENGAH	PADANG SARAI	1	Adli Sutan Sati	Fitrah	2019-06-11	3	3	150000	300000	1	1	14071
77	SUMATRA BARAT	PADANG	KOTA TENGAH	PADANG SARAI	1	Swiwit	Nurbainat	2019-06-11	3	3	100000	150000	2		14071
78	SUMATRA BARAT	PADANG	KOTA TENGAH	PADANG SARAI	1	Agusrian Pranata	Fatdilatul Asra	2019-06-11	2	2	100000	130000	1	1	14071
79	SUMATRA BARAT	PADANG	NANGGALO	GURUN LAUEN	1	Kholid	Marlinda		4	4	100000	100000	1	1	14071
80	SUMATRA BARAT	PADANG	NANGGALO	GURUN LAUEN	1	Anggi Pratama	Nadra Mairani		3	2	150000	200000	1		14071
81	SUMATRA BARAT	PADANG	NANGGALO	GURUN LAUEN	1	Rozoqon Desmariansyah	Auliana	2019-06-11	3	2	100000	150000	1	1	14071
82	SUMATRA BARAT	PADANG	PADANG UTARA	AIR TAWAR BARAT	1	Mulyadi	Inur	2019-06-11	11	11	100000	150000	1	2	14071
83	SUMATRA BARAT	PADANG	PADANG UTARA	AIR TAWAR BARAT	1	Taufan	Taufan	2019-06-11	2	2	80000	150000	2		14071
84	SUMATRA BARAT	PADANG	PADANG UTARA	AIR TAWAR BARAT	1	Yusnaini	Yusnaini	2019-06-11	2	2	100000	130000	2		14071
85	SUMATRA BARAT	PADANG	KOTA TENGAH	PADANG SARAI	1	Marlan Fajri	Setiawati	2019-06-11	4	4	100000	100000	1	1	14071
86	SUMATRA BARAT	PADANG	KOTA TENGAH	PADANG SARAI	1	Surya Sakti	Mahdalena	2019-07-11	3	3	150000	170000	2		14071
87	SUMATRA BARAT	PADANG	PADANG UTARA	MARANSI	1	Wibi	Trina Febriani	2019-07-11	2	2	100000	150000	1	1	14071
88	SUMATRA BARAT	PADANG	PADANG UTARA	PADANG SARAI	1	Ari Sukri	Santi	2019-07-11	2	2	100000	120000	2		14071
89	SUMATRA BARAT	PADANG	PADANG UTARA	AIR TAWAR BARAT	1	Beni Rasyd	Beni Rasyd	2019-07-11	4	4	150000	800000	1	1	14071
90	SUMATRA BARAT	PADANG	KOTA TENGAH	PARUPUK TABING	1	Syafril	Syafril	2019-07-11	4	4	70000	80000	1	2	14071
91	SUMATRA BARAT	PADANG	KOTA TENGAH	DADOK	1	Mutasir	Arini Putri Utami	2019-07-11	4	4	100000	100000	2		14071
92	SUMATRA BARAT	PADANG	KOTA TENGAH	DADOK	1	Hengki Rainiko	Mailinda	2019-07-11	4	3	150000	200000	1	1	14071
93	SUMATRA BARAT	PADANG	KOTA TENGAH	DADOK	1	Basril	Erfenis	2019-07-11	4	4	100000	150000	2		14071
94	SUMATRA BARAT	PADANG	KOTA TENGAH	DADOK	1	M. Yunus	Nafizah Dewi	2019-07-11	4	4	100000	150000	2		14071
95	SUMATRA BARAT	PADANG	KOTA TENGAH	BALAI GADANG	1	Azhardin	Fadlan	2019-07-11	5	5	100000	120000	1	2	14071
96	SUMATRA BARAT	PADANG	NANGGALO	SITEBA	1	Mulyadi	Tiara Mulyani	2019-07-11	6	5	200000	300000	1	1	14071
97	SUMATRA BARAT	PADANG	NANGGALO	SITEBA	1	Fajri	Sri Maya Sari	2019-07-11	2	2	100000	200000	1	1	14071
98	SUMATRA BARAT	PADANG	PADANG UTARA	AIR TAWAR BARAT	1	Syahman	Sri Marlinda	2019-07-11	5	5	200000	300000	1	1	14071
99	SUMATRA BARAT	PADANG	PADANG UTARA	AIR TAWAR BARAT	1	Mardayepi	Mardayepi	2019-07-11	3	3	100000	100000	1	1	14071
100	SUMATRA BARAT	PADANG	PADANG UTARA	AIR TAWAR BARAT	1	Yendi	Tursita	2019-07-11	4	4	100000	100000	1	1	14071
